# Supplementary material for: Emerging role of lipid droplets in Aedes aegypti immune response against bacteria and Dengue virus
Source: Sci Rep. 2016 Feb 18;6:19928. doi: 10.1038/srep19928 (PMC4757862; doi:10.1038/srep19928)
Supplement: Supplementary dataset S1 [file srep19928-s2.xls]

## Sheet: Ec and DENV-2 Microarray
Gene ID	Description	Gene Onthology	Enterobacter cloacae (Ec) LOG2 Value	DENV-2 LOG2 Value
AAEL000003	conserved hypothetical protein (ABC1 Family)	D	0.81691
AAEL000022	conserved hypothetical protein (PAC2 Family)	U	-0.591182
AAEL000026	dynein light chain, putative	CS	2.22368
AAEL000032	ribosomal protein S6	RTT	-0.457795	-0.183016
AAEL000033	conserved hypothetical protein	U	-1.15412	-0.160022
AAEL000038	serine protease	I	-0.250399	-0.438949
AAEL000043	Gustatory receptor 64e, putative	CSR	1.06761	0.414857
AAEL000049	three prime repair exonuclease 1, putative	D	0.618048
AAEL000051	Odorant-binding protein 56e, putative	CSR	1.07709	0.0603639
AAEL000077	cation efflux protein/ zinc transporter	TRP	-0.538064	0.244663
AAEL000102	conserved hypothetical protein (Phytanoyl-CoA dioxygenase)	D	0.418077
AAEL000105	beta-alanine synthase, putative	D	0.612696
AAEL000106	conserved hypothetical protein	U	-0.794894	-0.412583
AAEL000136	conserved hypothetical protein (nucleic acid, Zinc ion and metal ion binding)	D	0.891125	0.193639
AAEL000137	conserved hypothetical protein (transmembrane transport)	D	0.61717
AAEL000147	single-stranded DNA binding protein, putative	D	0.530745	0.342472
AAEL000149	sap30	D	0.497094
AAEL000167	hypothetical protein	U	-0.614357	-0.338371
AAEL000175	translation initiation factor 3, subunit S8, putative	RTT	-0.475076
AAEL000194	phosphatidylinositol 4-kinase	RTT	-0.439928
AAEL000199	arginyl-tRNA synthetase	RTT	-0.354349	-0.576474
AAEL000222	conserved hypothetical protein (peptidase activity)	U	-0.583456
AAEL000240	conserved hypothetical protein (ubiquinone biosynthetic process)	U	-0.719611	-0.0979484
AAEL000248	GTP binding protein	RTT	-0.439243
AAEL000269	conserved hypothetical protein (Laps family - secretory proteins)	U	-0.591339
AAEL000276	conserved hypothetical protein	U	-0.589324	-0.218794
AAEL000278	poly(p)/atp nad kinase	RTT	-0.454373	-0.127462
AAEL000279	N-formylmethionylaminoacyl-tRNA deformylase, putative	D	-0.176919	0.423173
AAEL000287	hypothetical protein (nucleic acid, Zinc ion and metal ion binding)	D	0.339924	0.512317
AAEL000291	Vacuolar ATP synthase 16 kDa proteolipid subunit	TRP	-0.524886
AAEL000299	hypothetical protein	D	0.333679	0.47187
AAEL000330	conserved hypothetical protein	U	-1.37429
AAEL000331	elongation factor ts	RTT	-0.466707
AAEL000337	hypothetical protein	D	0.543271
AAEL000339	paxillin, putative	CS	1.10131
AAEL000365	hypothetical protein	U	-0.755962	-0.479485
AAEL000372	myo inositol monophosphatase	D	0.613927	0.183622
AAEL000380	conserved hypothetical protein	U	-0.706472	-0.375464
AAEL000399	conserved hypothetical protein	D	0.595078	0.147429
AAEL000408	conserved hypothetical protein	U		0.535219
AAEL000412	conserved hypothetical protein	U		-0.411371
AAEL000418	conserved hypothetical protein	D	0.459868
AAEL000422	U3 small nucleolar RNA-associated protein, putative	RTT	-0.471878
AAEL000429	hypothetical protein	U	-0.67873	-0.466774
AAEL000431	conserved hypothetical protein	U	-0.675473	-0.458899
AAEL000435	THO complex, putative	TRP	-0.554703	-0.308904
AAEL000439	hypothetical protein	D	0.491881	0.119406
AAEL000451	beta1,4 mannosyltransferase	D	0.286934	0.671029
AAEL000458	conserved hypothetical protein	U	-1.27187	-0.792785
AAEL000459	conserved hypothetical protein	D	0.521974
AAEL000461	conserved hypothetical protein	U	-0.63644	-0.31124
AAEL000471	monocarboxylate transporter	TRP	-0.570468
AAEL000476	conserved hypothetical protein	U	-0.593449	-0.394288
AAEL000483	exostosin-2	D	0.592824
AAEL000484	conserved hypothetical protein	U		-0.406772
AAEL000485	paramyosin, putative	CS	3.21468
AAEL000486	chaperonin	D	0.425621	0.248795
AAEL000487	hypothetical protein	U	-0.801391	-0.477023
AAEL000489	P21-activated kinase, pak	D	0.174682	0.654398
AAEL000490	histone H4	RTT	-0.434984	-0.141594
AAEL000491	hypothetical protein	TRP	-0.525513	0.102082
AAEL000494	histone h2a	RTT	-0.431231
AAEL000497	histone h2a	RTT	-0.430339
AAEL000501	histone H4	RTT	-0.433533
AAEL000503	hypothetical protein	D	0.464826
AAEL000505	conserved hypothetical protein	D	0.522122
AAEL000513	histone H4	RTT	-0.434871	-0.427445
AAEL000515	Juvenile hormone-inducible protein, putative	D	0.835837	0.170306
AAEL000517	histone H4	RTT	-0.432413	-0.166018
AAEL000518	histone h2a	RTT	-0.430668
AAEL000525	histone h2a	RTT	-0.430776	-0.203853
AAEL000529	conserved hypothetical protein	D	0.722892
AAEL000539	hypothetical protein	U		-0.455022
AAEL000540	fasciclin, putative	D	0.594357
AAEL000562	conserved hypothetical protein	U	-0.780532	-0.29108
AAEL000567	sugar transporter	TRP	-0.54315
AAEL000568	26S proteasome non-atpase regulatory subunit	D	0.469162
AAEL000602	conserved hypothetical protein	D	0.479523
AAEL000610	hypothetical protein	D	0.0855825	0.511521
AAEL000612	hypothetical protein	U	-0.677163	0.264372
AAEL000620	hypothetical protein	U	-0.766912	-0.18629
AAEL000626	hypothetical protein	U	-0.630324	-0.162952
AAEL000682	hypothetical protein	U	-0.833497
AAEL000701	50S ribosomal protein L4	RTT	-0.481594
AAEL000711	hypothetical protein	U	-1.30065	-0.779424
AAEL000716	chondroitin 4-sulfotransferase	D	0.591033
AAEL000728	ribosomal protein S6 kinase	RTT	-0.496518
AAEL000730	conserved hypothetical protein	D	-0.0285044	0.684941
AAEL000731	hypothetical protein	U	-0.804151	-0.305986
AAEL000783	conserved hypothetical protein	U	-0.73414	-0.612142
AAEL000791	hypothetical protein	U	-0.680774
AAEL000802	conserved hypothetical protein	U	-0.754257	-0.161043
AAEL000807	Tetratricopeptide repeat protein, putative	D	0.343971	0.43432
AAEL000825	eukaryotic peptide chain release factor GTP-binding subunit (erf2) (tr	D	0.459971
AAEL000832	cleavage and polyadenylation specificity factor cpsf	D	0.57091
AAEL000840	skeletal muscle/kidney enriched inositol 5-phosphatase	CS	2.93096
AAEL000850	tyrosine kinase receptor	D	0.558975
AAEL000853	skinny hedgehog/sightless/rasp	D	0.6892	0.194514
AAEL000875	conserved hypothetical protein	U		-0.564626
AAEL000877	conserved hypothetical protein	U		-0.406625
AAEL000902	sugar transporter	TRP	-0.574696	-0.279432
AAEL000924	eukaryotic translation initiation factor 2-alpha kinase	RTT	-0.457708
AAEL000942	conserved hypothetical protein	U	-0.810311	-0.393691
AAEL000951	elongation factor 1-beta2	RTT	-0.456813	-0.14035
AAEL000955	conserved hypothetical protein	D	0.622084	0.195403
AAEL000963	conserved hypothetical protein	U	-0.929495
AAEL000980	hypothetical protein	D	0.379331	0.419775
AAEL000983	clathrin coat assembly protein ap19	TRP	-0.517729
AAEL000985	conserved hypothetical protein	U	-0.649797
AAEL000987	60S ribosomal protein L8	RTT	-0.462866	-0.242534
AAEL000988	conserved hypothetical protein	D	-0.198854	-0.404357
AAEL001004	conserved hypothetical protein	U	-1.0999	-0.816791
AAEL001005	calreticulin	TRP	-0.530375	-0.114263
AAEL001011	conserved hypothetical protein	U	-0.663867
AAEL001037	ribosomal RNA methyltransferase	RTT	-0.492726
AAEL001039	metaxin	D	0.945052	0.25354
AAEL001041	guanine nucleotide-binding protein beta 3 (g protein beta3)	D	0.0771621	-0.457191
AAEL001045	hypothetical protein	U	-0.624272	-0.503398
AAEL001065	conserved hypothetical protein	U	-0.70797	-0.333094
AAEL001100	phosphoserine phosphatase	D	0.421884	-0.269548
AAEL001101	ATP-dependent transporter	TRP	-0.514373	-0.138783
AAEL001106	conserved hypothetical protein	U	-0.677766
AAEL001111	zinc finger protein	D	0.48483	-0.357529
AAEL001113	inorganic phosphate cotransporter, putative	TRP	-0.545252	0.183774
AAEL001114	amino acid transporter	TRP	-0.512985	-0.505352
AAEL001131	splicing factor, putative	RTT	-0.445997	0.244148
AAEL001132	conserved hypothetical protein	U	-0.662712
AAEL001141	transcriptional regulator ATRX (X-linked helicase II)	RTT	-0.441952	0.21538
AAEL001158	fructose-1,6-bisphosphatase	TRP	-0.573762	-0.207702
AAEL001160	zinc finger protein	D	0.415542
AAEL001162	conserved hypothetical protein	U		-0.412216
AAEL001171	tRNA-dihydrouridine synthase	RTT	-0.470678	-0.227397
AAEL001172	conserved hypothetical protein	U	-0.692415	-0.370222
AAEL001177	signal recognition particle, 14kD, putative	RTT	-0.44301	-0.459793
AAEL001185	conserved hypothetical protein	U	-0.784402
AAEL001188	conserved hypothetical protein	D	0.541073
AAEL001190	conserved hypothetical protein	U	-0.682959
AAEL001198	sodium/solute symporter	TRP	-0.542292	-0.18361
AAEL001200	aspartyl-tRNA synthetase	D	-0.195163	-0.46356
AAEL001209	sodium-dependent phosphate transporter	TRP	-0.514875
AAEL001211	COMPASS component SWD2, putative	CS	1.19186	0.196498
AAEL001212	phosphoinositide-binding protein, putative	D	0.927605
AAEL001235	palmitoyl-protein thioesterase	D	0.923024	0.398728
AAEL001254	conserved hypothetical protein	U	-0.793321	-0.522137
AAEL001266	nsfl1 cofactor P47	D	0.412957
AAEL001280	28S ribosomal protein S15, mitochondrial precursor	RTT	-0.468804
AAEL001289	permease, putative	TRP	-0.505334	-0.253136
AAEL001293	conserved hypothetical protein	D	0.401955
AAEL001295	conserved hypothetical protein	U	-0.632719
AAEL001296	hypothetical protein	D	0.577654	0.179644
AAEL001300	conserved hypothetical protein	U	-1.31607	-0.762166
AAEL001310	Odorant receptor 92a, putative	CSR	1.07273	0.288486
AAEL001317	DEAD box ATP-dependent RNA helicase	RTT	-0.466246
AAEL001324	replication factor C large subunit, putative	RTT	-0.475555
AAEL001336	charged multivesicular body protein 2a	D	0.717555
AAEL001352	scaffold attachment factor b	D	0.421838	0.407317
AAEL001353	rhogef and pleckstrin domain protein	CS	1.25743
AAEL001355	conserved hypothetical protein	U	-0.624801	-0.597514
AAEL001366	conserved hypothetical protein	U	-1.17268	-0.804811
AAEL001369	conserved hypothetical protein	U	-0.932437
AAEL001376	hypothetical protein	U		0.495764
AAEL001378	spermine synthase	D	0.643458
AAEL001382	small nuclear ribonucleoprotein sm d1	RTT	-0.467477	0.24919
AAEL001385	conserved hypothetical protein	D	0.477615
AAEL001394	conserved hypothetical protein	D	0.521175	0.223287
AAEL001397	ribonuclease	RTT	-0.444692	-0.158642
AAEL001405	clathrin coat assembly protein	TRP	-0.520448
AAEL001409	conserved hypothetical protein	U	-0.667476
AAEL001410	snf2 histone linker phd ring helicase	D	0.409276
AAEL001411	myosin heavy chain, nonmuscle or smooth muscle	CS	1.95739	-0.0682979
AAEL001413	conserved hypothetical protein	D	0.621542
AAEL001428	transcription factor Hairy, putative	RTT	-0.453132
AAEL001448	conserved hypothetical protein	D	0.364087	0.722328
AAEL001451	DNA repair protein Rad62, putative	RTT	-0.43909
AAEL001459	deltex, putative	D	0.691292	0.287426
AAEL001470	poly(adpbose) glycohydrolase	RTT	-0.438919
AAEL001473	dynamin-associated protein	D	0.402571
AAEL001481	hypothetical protein	U	-0.650799	-0.180972
AAEL001496	transcription elongation factor s-ii	RTT	-0.474203	-0.192795
AAEL001509	conserved hypothetical protein	U	-0.666269
AAEL001544	conserved hypothetical protein	U	-0.783537	-0.202955
AAEL001574	septin	CS	1.75218
AAEL001579	hypothetical protein	U	-0.978974	-0.713715
AAEL001581	conserved hypothetical protein	U	-1.22176	-0.782155
AAEL001590	conserved hypothetical protein	U	-0.767009
AAEL001599	conserved hypothetical protein	U	-0.649686
AAEL001603	integrin alpha-ps	CS	1.79673	0.145419
AAEL001618	ATP-dependent RNA helicase	RTT	-0.455607
AAEL001626	zinc/iron transporter	TRP	-0.5783	-0.104713
AAEL001638	conserved hypothetical protein	U	-1.07707
AAEL001658	sodium-dependent phosphate transporter	TRP	-0.551657	-0.218105
AAEL001670	conserved hypothetical protein	D	0.818344	0.254096
AAEL001681	conserved hypothetical protein	U	-0.634721	-0.17553
AAEL001699	adenylate cyclase	TRP	-0.502807
AAEL001705	odorant response protein ODR-4, putative	CSR	1.03069	0.416651
AAEL001706	p15-2a protein, putative	D	0.75181	-0.0845417
AAEL001716	THO complex subunit 2 (Tho2)	TRP	-0.517596
AAEL001718	conserved hypothetical protein	U		-0.712053
AAEL001727	hypothetical protein	U	-1.12004
AAEL001729	conserved hypothetical protein	U	-1.08272	-0.481779
AAEL001733	vacuolar sorting protein vps29	TRP	-0.55867	-0.338895
AAEL001769	DEAD box ATP-dependent RNA helicase	RTT	-0.443127
AAEL001791	conserved hypothetical protein	U	-0.62126
AAEL001830	geranylgeranyl transferase type i beta subunit	D	0.450149	0.42208
AAEL001832	hypothetical protein	U		0.580685
AAEL001844	zinc carboxypeptidase	PROT	-0.304633	0.550702
AAEL001849	ribosomal protein L34, putative	RTT	-0.448614
AAEL001852	conserved hypothetical protein	D	0.677164	0.294684
AAEL001853	rac-gtp binding protein	D	0.761152	0.131644
AAEL001856	adenosine kinase	D	0.787053
AAEL001864	Eukaryotic translation initiation factor 4E binding protein (4EBP)	RTT	-0.496643	-0.179611
AAEL001872	voltage-dependent anion-selective channel	TRP	-0.561853	-0.380869
AAEL001874	cop9 complex subunit	D	-0.1514	0.415237
AAEL001888	hypothetical protein	U	-0.710907	-0.500162
AAEL001904	arp2/3	CS	1.8744
AAEL001913	conserved hypothetical protein	U	-0.660722	-0.211142
AAEL001917	ribosome biogenesis protein brix	RTT	-0.493991
AAEL001922	hypothetical protein	U	-0.59034
AAEL001924	zinc finger protein	D	0.375171	0.815054
AAEL001930	pra1 protein	D	0.469037
AAEL001935	ctl transporter	TRP	-0.572839	0.224952
AAEL001946	four and a half lim domains	D	0.74345
AAEL001968	zinc transporter	TRP	-0.51583	-0.183532
AAEL001969	protein serine/threonine kinase, putative	CSR	1.09806
AAEL001974	conserved hypothetical protein	U	-0.580147
AAEL001992	hypothetical protein	U	-0.914702	-0.501956
AAEL002012	Phosphorylated adaptor for RNA export, putative	TRP	-0.545874
AAEL002019	conserved hypothetical protein	U	-0.725612	-0.472133
AAEL002029	protein serine/threonine kinase, putative	CSR	1.06782
AAEL002047	40S ribosomal protein S10	RTT	-0.488606
AAEL002048	histidyl-tRNA synthetase	D	0.614127	0.175619
AAEL002061	cation-transporting atpase 13a1 (g-box binding protein)	TRP	-0.53918	-0.186005
AAEL002063	cationic amino acid transporter	TRP	-0.576757	-0.359204
AAEL002069	malonyl coa-acyl carrier protein transacylase	TRP	-0.574466
AAEL002074	hypothetical protein	U	-1.21899	-0.828917
AAEL002075	conserved hypothetical protein	U	-0.600227	-0.470792
AAEL002083	DEAD box ATP-dependent RNA helicase	RTT	-0.453804	-0.11039
AAEL002089	conserved hypothetical protein	D	0.437034	0.174922
AAEL002097	conserved hypothetical protein	U	-0.679947
AAEL002101	hypothetical protein	U	-1.06243	-0.363515
AAEL002102	conserved hypothetical protein	D	0.791232
AAEL002106	conserved hypothetical protein	D	0.41625	0.288628
AAEL002109	conserved hypothetical protein	U	-0.626674	-0.462849
AAEL002118	ubiquitin-conjugating enzyme rad6	D	0.421989
AAEL002121	conserved hypothetical protein	U	-1.17429
AAEL002129	conserved hypothetical protein	U		-0.428721
AAEL002142	conserved hypothetical protein	D	0.890642	0.405647
AAEL002147	hypothetical protein	U	-0.750885	-0.6498
AAEL002152	kinesin-associated protein, putative	CS	2.57237
AAEL002154	transcription initiation factor IIA (TFIIA), gamma chain	RTT	-0.451853
AAEL002163	conserved hypothetical protein	D	0.468627	0.457501
AAEL002195	conserved hypothetical protein	CS	1.89423	0.559956
AAEL002207	conserved hypothetical protein	U	-0.783057
AAEL002214	amino acid transporter	TRP	-0.52603
AAEL002221	calcium and integrin-binding protein 1	D	0.529957
AAEL002249	conserved hypothetical protein	U	-0.586208
AAEL002259	hypothetical protein	TRP	-0.526083	-0.0912486
AAEL002280	ctl2	TRP	-0.551872	-0.193145
AAEL002322	conserved hypothetical protein	U	-0.587967	-0.309244
AAEL002324	conserved hypothetical protein	TRP	-0.517806
AAEL002328	conserved hypothetical protein	U		0.581073
AAEL002334	eukaryotic translation initiation factor 3 subunit	RTT	-0.455631
AAEL002339	conserved hypothetical protein	U	-0.590316	-0.201607
AAEL002340	conserved hypothetical protein	D	0.42876	0.302747
AAEL002349	conserved hypothetical protein	D	0.671402	0.56404
AAEL002362	conserved hypothetical protein	U	-0.969258
AAEL002366	conserved hypothetical protein	D	0.510359	0.357822
AAEL002387	conserved hypothetical protein	D	0.407703	0.234847
AAEL002407	DNA repair protein xp-e	RTT	-0.469814	-0.289736
AAEL002411	conserved hypothetical protein	D	0.494362	0.503259
AAEL002412	monocarboxylate transporter	TRP	-0.573315
AAEL002418	mitochondrial ribosomal protein, L27, putative	REDOX/STRESS/MIT	-0.322503	-0.437847
AAEL002427	transcription factor IIIB 90 kDa subunit (TFIIIB90)	RTT	-0.471763	-0.466406
AAEL002429	hypothetical protein	U		0.709329
AAEL002436	conserved hypothetical protein	U	-0.653999	-0.335237
AAEL002464	vacuolar ATP synthase subunit f	TRP	-0.558831
AAEL002468	lipid a export ATP-binding/permease protein msba	TRP	-0.49878	-0.394498
AAEL002475	conserved hypothetical protein	RTT	-0.493076	-0.504298
AAEL002501	protein disulfide isomerase	D	0.617252	0.390044
AAEL002503	yippee protein	D	0.47288	0.30763
AAEL002504	ATP synthase delta chain, mitochondrial	TRP	-0.519602	-0.321869
AAEL002508	26S protease regulatory subunit 6a	D	0.440615
AAEL002516	conserved hypothetical protein	D	0.418067	0.207422
AAEL002521	conserved hypothetical protein	U	-0.806033	-0.507655
AAEL002525	amino acids transporter	TRP	-0.548089
AAEL002526	conserved hypothetical protein	U	-0.916442	-0.471624
AAEL002528	histone deacetylase	M	-0.275734	-0.544315
AAEL002529	conserved hypothetical protein	U		-0.409065
AAEL002534	60S ribosomal protein L10	RTT	-0.471024
AAEL002543	conserved hypothetical protein	U	-0.757727	-0.148692
AAEL002556	conserved hypothetical protein	U	-0.645321	-0.29634
AAEL002557	cationic amino acid transporter	TRP	-0.533204
AAEL002562	conserved hypothetical protein	D	0.425365	0.300749
AAEL002582	coagulation factor X, putative	D	0.853426
AAEL002644	conserved hypothetical protein	U	-0.652526	0.220023
AAEL002651	hypothetical protein	U		0.857652
AAEL002659	hypothetical protein	U	-0.605651	-0.370248
AAEL002683	aldehyde oxidase	REDOX/STRESS/MIT	-0.349398	-0.593264
AAEL002709	spliceosomal protein sap	RTT	-0.479237
AAEL002719	conserved hypothetical protein	U	-0.596277
AAEL002721	conserved hypothetical protein	D	0.409897	0.302563
AAEL002753	zinc finger protein	D	0.639241	0.113959
AAEL002756	synaptotagmin-4, putative	TRP	-0.525047	-0.332861
AAEL002758	conserved hypothetical protein	U	-0.837035	-0.458307
AAEL002761	tropomyosin invertebrate	CS	2.22928
AAEL002770	hypothetical protein	U		-0.41163
AAEL002780	conserved hypothetical protein	CS	1.12123
AAEL002788	conserved hypothetical protein	U	-0.926466	-0.321247
AAEL002809	down syndrome critical region protein	TRP	-0.516141	0.133383
AAEL002810	DNA replication licensing factor MCM5	RTT	-0.47875
AAEL002818	splicing factor u2af large subunit	RTT	-0.485656	0.265239
AAEL002819	conserved hypothetical protein	D	0.313538	0.415363
AAEL002827	ATP synthase beta subunit	TRP	-0.552702	0.315128
AAEL002828	hypothetical protein	U		0.571809
AAEL002831	conserved hypothetical protein	TRP	-0.556674
AAEL002832	40S ribosomal protein S26	RTT	-0.471391
AAEL002843	conserved hypothetical protein	U	-0.971374	-0.440968
AAEL002848	tubulin beta chain	CS	1.37294	-0.107186
AAEL002851	tubulin beta chain	CS	2.63871	0.267708
AAEL002857	conserved hypothetical protein	D	0.502386	0.123054
AAEL002862	tensin	TRP	-0.540762
AAEL002863	zinc finger protein	D	0.423312
AAEL002890	conserved hypothetical protein	U	-0.893643
AAEL002898	conserved hypothetical protein	RTT	-0.435431
AAEL002900	conserved hypothetical protein	U	-0.783435	-0.265752
AAEL002905	conserved hypothetical protein	U	-0.681152
AAEL002934	conserved hypothetical protein	U	-0.725293
AAEL002935	conserved hypothetical protein	U	-0.738837	-0.398582
AAEL002936	VAMP-associated protein, putative	CS	2.08861	0.0034943
AAEL002938	skd/vacuolar sorting	D	0.476606
AAEL002939	conserved hypothetical protein	U	-0.66705
AAEL002944	conserved hypothetical protein	U	-0.652106
AAEL002946	conserved hypothetical protein	U	-1.02285
AAEL002953	actin 3 isoform, putative	CS	2.58516
AAEL002963	conserved hypothetical protein	U	-0.592666	0.361694
AAEL002983	conserved hypothetical protein	U		0.977525
AAEL002990	hypothetical protein	U	-0.762519
AAEL002993	39S ribosomal protein L43	RTT	-0.478732	-0.364289
AAEL003034	conserved hypothetical protein	U	-1.00619
AAEL003052	conserved hypothetical protein	U	-0.953199
AAEL003059	conserved hypothetical protein	U	-0.785296	-0.402178
AAEL003064	conserved hypothetical protein	D	0.56048
AAEL003095	hypothetical protein	U	-0.862061	-0.234292
AAEL003106	clathrin coat associated protein ap-50	TRP	-0.556402	-0.252787
AAEL003108	protein-tyrosine phosphatase, nonceptor type nt5	D	0.758215
AAEL003136	copper chaperone Atox1, putative	TRP	-0.511409
AAEL003147	conserved hypothetical protein	D	0.428118
AAEL003149	conserved hypothetical protein	U	-0.698774	-0.269807
AAEL003160	conserved hypothetical protein	U	-0.610011
AAEL003163	forkhead protein/ forkhead protein domain	RTT	-0.482832
AAEL003176	conserved hypothetical protein	D	0.393409	0.561644
AAEL003192	mfs transporter	TRP	-0.511336	-0.378078
AAEL003200	hypothetical protein	U	-0.754528
AAEL003247	hypothetical protein	D	0.60402
AAEL003254	atpase n2b	TRP	-0.50231	-0.287826
AAEL003287	arsenitesistance protein	D	-0.144882	0.444954
AAEL003361	hypothetical protein	U		0.56932
AAEL003363	phosphatidic acid phosphatase	D	0.832958
AAEL003374	suppressor of fused	D	0.427867
AAEL003393	ATP synthase beta subunit	TRP	-0.571612	-0.195469
AAEL003401	DNA-directed RNA polymerase II 19 kDa polypeptide rpb7	RTT	-0.476852	-0.103248
AAEL003413	f-spondin	D	0.792318
AAEL003416	sorting nexin	TRP	-0.517279
AAEL003428	conserved hypothetical protein	U	-0.631132
AAEL003437	retinal rod rhodopsin-sensitive cgmp 3',5'-cyclic phosphodiesterase	D	0.471404
AAEL003452	conserved hypothetical protein	D	0.407814
AAEL003461	mitochondrial intermediate peptidase	REDOX/STRESS/MIT	-0.314931	0.402653
AAEL003464	conserved hypothetical protein	U	-0.826752	-0.444515
AAEL003478	hypothetical protein	U	-0.838281	-0.220193
AAEL003493	GDI interacting protein, putative	D	0.696505
AAEL003519	conserved hypothetical protein	D	0.809776	0.074378
AAEL003546	gamma-tubulin complex component 4 (gcp-4)	D	0.572289	0.175383
AAEL003548	sulfate transporter	TRP	-0.531166
AAEL003550	aquaporin	TRP	-0.567976	0.309744
AAEL003567	conserved hypothetical protein	D	0.54504
AAEL003572	rnase h (70)	RTT	-0.443096
AAEL003588	DNA-J/hsp40	RTT	-0.436026
AAEL003591	xaa-pro dipeptidase app(e.coli)	M	-0.266264	-0.49757
AAEL003605	U2 small nuclear ribonucleoprotein, putative	RTT	-0.456155	-0.388008
AAEL003626	sodium/shloride dependent amino acid transporter	TRP	-0.503753
AAEL003645	stearoyl-coa desaturase	D	0.412008
AAEL003648	conserved hypothetical protein	U	-0.798234	-0.719227
AAEL003649	conserved hypothetical protein	U	-0.702159	-0.39357
AAEL003656	hypothetical protein	U	-0.670894	-0.230452
AAEL003669	histone h2a	RTT	-0.425602
AAEL003670	myelinprotein expression factor	RTT	-0.478669	0.117161
AAEL003672	hypothetical protein	D	0.424001	0.580298
AAEL003674	conserved hypothetical protein	D	0.53006	0.462401
AAEL003676	myosin I, putative	CS	1.16167
AAEL003680	ring finger protein	TRP	-0.5041	-0.116767
AAEL003681	hypothetical protein	U	-0.611438
AAEL003682	tropomyosin, putative	CS	2.06171
AAEL003685	histone H3	RTT	-0.478281
AAEL003689	histone H4	RTT	-0.429959	-0.196516
AAEL003701	actin-binding protein ipp	CS	2.43237
AAEL003704	39S ribosomal protein L13, mitochondrial	RTT	-0.483166	-0.276949
AAEL003705	seven transmembrane protein, putative	D	0.407408	0.0988448
AAEL003716	ribonuclease UK114, putative	RTT	-0.473022
AAEL003717	hypothetical protein	TRP	-0.567925
AAEL003743	vacuolar proton atpases	TRP	-0.53447
AAEL003762	Protoporphyrinogen IX oxidase, putative	D	0.876463
AAEL003766	hypothetical protein	U	-0.684613	-0.426112
AAEL003785	conserved hypothetical protein	U	-0.819389	-0.385326
AAEL003786	DNA-directed RNA polymerase III, 34kD-subunit, putative	RTT	-0.452333	-0.369123
AAEL003789	Exportin, putative	TRP	-0.559916	-0.306293
AAEL003801	28S ribosomal protein S5	RTT	-0.459494
AAEL003814	histone H4	RTT	-0.434779
AAEL003818	histone h2a	RTT	-0.431082	-0.183011
AAEL003820	histone h2a	RTT	-0.431227
AAEL003823	histone H4	RTT	-0.431656	-0.234963
AAEL003826	histone h2a	RTT	-0.431397
AAEL003833	histone H4	RTT	-0.433801	-0.364368
AAEL003835	initiation factor 5a	RTT	-0.453078
AAEL003838	histone H4	RTT	-0.432847	-0.497947
AAEL003839	conserved hypothetical protein	D	0.556221
AAEL003842	hypothetical protein	U	-0.744084
AAEL003846	histone H4	RTT	-0.433251	-0.758783
AAEL003851	histone h2a	RTT	-0.431518	-0.155475
AAEL003858	conserved hypothetical protein	U	-0.651637
AAEL003863	histone H4	RTT	-0.434557	-0.152337
AAEL003864	conserved hypothetical protein	U	-0.620094
AAEL003866	histone H4	RTT	-0.43279	-0.133897
AAEL003871	proteasome subunit alpha type	D	0.289418	0.413936
AAEL003872	translationally controlled tumor protein	RTT	-0.465061
AAEL003877	ubiquitin	D	0.567105	0.464877
AAEL003882	conserved hypothetical protein	CS	1.27387	0.233628
AAEL003887	vacuolar membrane protein pep11	D	0.401858
AAEL003892	conserved hypothetical protein	U		-0.429229
AAEL003911	conserved hypothetical protein	D	0.472348
AAEL003916	splicing factor, putative	RTT	-0.472205	-0.213012
AAEL003919	cationic amino acid transporter	TRP	-0.57519	-0.317152
AAEL003926	GTP-binding protein lepa	D	0.706061	0.391727
AAEL003944	conserved hypothetical protein	U	-1.76248
AAEL003945	Transcription initiation factor IIF alpha subunit	RTT	-0.368764	-0.526599
AAEL003959	short-chain dehydrogenase	REDOX/STRESS/MIT	-0.315769	-0.515063
AAEL003985	small nuclear ribonucleoprotein, core, putative	RTT	-0.460136	-0.622493
AAEL003987	hypothetical protein	U	-1.43176
AAEL003994	phenylalanyl-tRNA synthetase mitochondrial	D	0.451101
AAEL004017	DNA polymerase v	RTT	-0.40247	-0.232807
AAEL004045	conserved hypothetical protein	U	-0.685061	-0.360171
AAEL004057	conserved hypothetical protein	D	0.780717	0.152084
AAEL004059	cystathionine beta-lyase	M	-0.296745	-0.438471
AAEL004067	mitochondrial benzodiazepine receptor, putative	REDOX/STRESS/MIT	-0.332408	0.442373
AAEL004070	hypothetical protein	U	-0.659898	-0.500714
AAEL004074	conserved hypothetical protein	U	-0.652213	-0.368622
AAEL004075	RNA binding motif protein	RTT	-0.486425	-0.0974205
AAEL004076	ubiquitin-activating enzyme E1	D	0.564228	0.389843
AAEL004083	wdpeat protein	D	0.611936	0.174256
AAEL004116	hypothetical protein	U	-0.657843
AAEL004117	ATP-dependent RNA helicase	RTT	-0.471933	-0.149865
AAEL004123	conserved hypothetical protein	U	-1.2468
AAEL004125	signal transduction protein lnkalted	D	-0.0240822	0.536963
AAEL004129	conserved hypothetical protein	D	0.587758
AAEL004141	phosphatidylinositol transfer protein/retinal degeneration b protein	TRP	-0.527416	-0.208707
AAEL004151	conserved hypothetical protein	D	0.561105
AAEL004163	O-fucosyltransferase, putative	D	0.560712	0.316517
AAEL004168	syntaxin	TRP	-0.522249
AAEL004174	t-box transcription factor tbx6	RTT	-0.475523
AAEL004176	microtubule binding protein, putative	CS	2.60135	0.201871
AAEL004198	conserved hypothetical protein	U	-0.633658	-0.491699
AAEL004221	glycogen synthase	D	0.820815	0.334723
AAEL004228	oligosaccharyl transferase	D	0.406393
AAEL004234	conserved hypothetical protein	U	-0.648943	-0.321021
AAEL004235	kinesin-like protein Klp10A	CS	1.79288
AAEL004243	S1 RNA binding domain protein, putative	D	0.415235
AAEL004250	conserved hypothetical protein	U	-1.18568	-0.339028
AAEL004263	small nuclear ribonucleoprotein sm d1	RTT	-0.467728
AAEL004266	pre-mrna cleavage factor im, 25kD subunit	D	0.438488	0.186982
AAEL004276	conserved hypothetical protein	U	-0.643486
AAEL004287	fas-associated protein	D	0.767994	0.210052
AAEL004297	ATP-citrate synthase	TRP	-0.565159
AAEL004334	hypothetical protein	U	-0.589459
AAEL004356	hypothetical protein	D	0.614127	0.31443
AAEL004364	conserved hypothetical protein	U	-0.618424
AAEL004365	hypothetical protein	U	-0.837856	-0.319743
AAEL004370	conserved hypothetical protein	U	-0.64896	-0.30754
AAEL004371	SWI/SNF related matrix associated actin dependent regulator of chromatin subfamily B member 1	D	0.429482	0.294136
AAEL004372	hypothetical protein	D	0.674213
AAEL004373	hypothetical protein	U	-0.701032
AAEL004375	myosinogap protein, myr	CS	1.30717
AAEL004419	ATP-dependent RNA helicase	RTT	-0.490742
AAEL004420	conserved hypothetical protein	U	-0.846584
AAEL004421	hypothetical protein	U	-0.73949	-0.2758
AAEL004422	nucleic acid binding	D	0.409765
AAEL004436	conserved hypothetical protein	U		0.454788
AAEL004441	importin 9 (imp9) (ran-binding protein 9)	TRP	-0.573468
AAEL004453	DEAD box ATP-dependent RNA helicase	RTT	-0.467722
AAEL004454	hypothetical protein	U	-0.872627
AAEL004455	conserved hypothetical protein	U	-0.605314	-0.123716
AAEL004464	organic cation transporter	TRP	-0.572777
AAEL004467	predicted protein	U	-1.25094	-0.775886
AAEL004473	conserved hypothetical protein	U	-0.643665
AAEL004475	arp2/3 complex 21 kd subunit	CS	1.45653	-0.132234
AAEL004480	cell division cycle 20 (cdc20) (fizzy)	D	0.913214
AAEL004484	predicted protein	U	-1.33734
AAEL004485	sodium/hydrogen exchanger 5, 6, 8 (nhe5, nhe6, nhe8)	TRP	-0.49718
AAEL004488	conserved hypothetical protein	D	0.675675
AAEL004489	hypothetical protein	U	-0.743044	-0.205963
AAEL004490	conserved hypothetical protein	D	0.810108
AAEL004493	ribosome biogenesis protein tsr1 (20S rrna accumulation protein 1)	RTT	-0.491631	-0.0656915
AAEL004496	glutamate transporter	TRP	-0.535797
AAEL004498	hypothetical protein	U	-0.606927
AAEL004514	conserved hypothetical protein	D	0.415233
AAEL004521	conserved hypothetical protein	U	-0.630441	-0.325323
AAEL004529	glyoxylate/hydroxypyruvate reductase	M	-0.26693	-0.557726
AAEL004541	conserved hypothetical protein	U	-0.782963
AAEL004542	ceramide kinase	D	0.534959
AAEL004548	conserved hypothetical protein	U		0.411839
AAEL004551	conserved hypothetical protein	U	-0.726128
AAEL004553	conserved hypothetical protein	U	-0.885211
AAEL004554	conserved hypothetical protein	D	0.465997	0.2763
AAEL004558	conserved hypothetical protein	U	-0.900145	-0.0799687
AAEL004566	myo inositol monophosphatase	D	0.341425	0.426827
AAEL004623	band 4.1-like protein 5, putative	CS	2.21503	-0.22319
AAEL004650	hypothetical protein	U	-0.751771
AAEL004662	conserved hypothetical protein	U	-0.666683	-0.504197
AAEL004686	TATA-binding protein, putative	RTT	-0.490408	-0.191909
AAEL004697	synoviolin	D	0.805397	0.217566
AAEL004708	2-phosphodiesterase	RTT	-0.451403	-0.36977
AAEL004710	spingomyelin synthetase	D	0.893829
AAEL004718	hypothetical protein	U	-0.578928	0.16946
AAEL004726	conserved hypothetical protein	U	-1.21225	-0.499819
AAEL004758	pupal cuticle protein, putative	CS	1.77967
AAEL004773	leucine carboxyl methyltransferase	D	0.5218
AAEL004790	ubiquitin-protein ligase	D	0.722526	0.309052
AAEL004800	hypothetical protein	U		-0.414371
AAEL004827	conserved hypothetical protein	D	0.450007	0.108602
AAEL004828	conserved hypothetical protein	U	-0.643303	-0.152129
AAEL004830	conserved hypothetical protein	RTT	-0.470167	0.590004
AAEL004843	actin	CS	1.23722	0.290763
AAEL004855	adp,atp carrier protein	TRP	-0.568626	-0.457652
AAEL004858	conserved hypothetical protein	D	0.443161	0.447292
AAEL004866	protein farnesyltransferase beta subunit (caax farnesyltransferase beta subunit) (ras proteins prenyltransferase beta) (ftase-beta)	D	0.565044	0.134463
AAEL004869	hypothetical protein	D	0.441108	0.080343
AAEL004877	conserved hypothetical protein	U	-0.62401
AAEL004896	conserved hypothetical protein	U	-0.588881	-0.529959
AAEL004920	conserved hypothetical protein	U	-0.584847	-0.21897
AAEL004964	hypothetical protein	D	0.860696
AAEL004973	golgi phosphoprotein 3 (coat-protein GPP34)	D	0.239404	0.492622
AAEL004978	DEAD box ATP-dependent RNA helicase	RTT	-0.483149	-0.342155
AAEL004981	cation-transporting atpase	TRP	-0.506264
AAEL004989	RNA-binding protein	RTT	-0.458001	-0.0819724
AAEL004997	U3 small nucleolar ribonucleoprotein protein imp4	RTT	-0.419787
AAEL005009	groucho protein (enhancer of split)	CS	2.00753
AAEL005017	conserved hypothetical protein	TRP	-0.520139	0.125693
AAEL005022	mediator complex, subunit, putative	RTT	-0.448566
AAEL005025	U1 small nuclear ribonucleoprotein, putative	RTT	-0.462002	-0.20545
AAEL005027	acidic ribosomal protein P1, putative	RTT	-0.400625
AAEL005032	conserved hypothetical protein	RTT	-0.451344	-0.2744
AAEL005033	conserved hypothetical protein	D	0.557893	0.192245
AAEL005048	conserved hypothetical protein	D	0.504585
AAEL005050	conserved hypothetical protein	D	0.535907
AAEL005066	lysosomal trafficking regulator	TRP	-0.537485	-0.44007
AAEL005084	tubulin beta chain	CS	2.2036
AAEL005086	conserved hypothetical protein	U	-0.695705	-0.398555
AAEL005100	hypothetical protein	U	-0.83259
AAEL005102	conserved hypothetical protein	U	-1.15451
AAEL005103	conserved hypothetical protein	U	-0.757308	-0.25991
AAEL005129	40S ribosomal protein S30	RTT	-0.468117
AAEL005140	conserved hypothetical protein	U	-0.660749	-0.355648
AAEL005142	platelet endothelial tetraspan antigen 3 (cd151 antigen)	D	0.597641
AAEL005146	conserved hypothetical protein	CS	2.02913	0.470542
AAEL005158	conserved hypothetical protein	U	-0.735453	-0.417231
AAEL005162	50S robosomal protein L11	RTT	-0.481704	-0.296355
AAEL005163	conserved hypothetical protein	U	-0.609169
AAEL005172	hypothetical protein	U	-0.685338
AAEL005173	vacuolar ATP synthase subunit c	TRP	-0.498825	0.291992
AAEL005187	laminin gamma 1 chain	CS	1.13772
AAEL005211	microtubule associated-protein orbit	CS	1.50263	0.129143
AAEL005214	hypothetical protein	U	-0.699748	-0.399382
AAEL005220	60S ribosomal protein L30	RTT	-0.482299
AAEL005221	internalin A, putative	D	0.779969
AAEL005234	hypothetical protein	U	-0.849971
AAEL005244	ATP-binding cassette transporter, putative	TRP	-0.530243	-0.106669
AAEL005245	DNA repair protein rad50	RTT	-0.468686	-0.35088
AAEL005258	syntaxin, putative	TRP	-0.552828	-0.213741
AAEL005260	conserved hypothetical protein	U	-0.683666	-0.500387
AAEL005262	conserved hypothetical protein	U	-0.931822
AAEL005266	40S ribosomal protein S14	RTT	-0.450628
AAEL005272	DNA-binding protein smubp-2	RTT	-0.454483	-0.0952723
AAEL005275	hypothetical protein	U	-1.12253	-0.859835
AAEL005281	hypothetical protein	U	-0.699514
AAEL005298	hypothetical protein	RTT	-0.459511	0.443963
AAEL005311	conserved hypothetical protein	D	0.760275	0.161487
AAEL005355	small nuclear ribonucleoprotein sm	RTT	-0.469484
AAEL005360	hypothetical protein	U	-0.726582	-0.586076
AAEL005379	conserved hypothetical protein	U	-0.611395
AAEL005386	collagen alpha chain, anopheles	CS	1.7268
AAEL005390	importin	TRP	-0.522408	-0.355681
AAEL005405	hypothetical protein	D	0.55528
AAEL005406	conserved hypothetical protein	U		-0.450294
AAEL005408	annexin x	CS	1.69452	0.28265
AAEL005417	annexin x	CS	3.27344
AAEL005419	twinfilin	CS	1.58391
AAEL005426	annexin x	CS	4.38683
AAEL005450	hypothetical protein	U		-0.530103
AAEL005453	conserved hypothetical protein	D	0.649639
AAEL005454	aaa atpase	TRP	-0.499675	-0.161962
AAEL005466	conserved hypothetical protein	U	-0.887292	-0.284352
AAEL005493	septin	CS	1.37796	0.255856
AAEL005498	hypothetical protein	U		0.97572
AAEL005499	ATP-binding cassette transporter	TRP	-0.523575	-0.318543
AAEL005500	conserved hypothetical protein	U	-0.690524	-0.562048
AAEL005502	conserved hypothetical protein	D	0.15639	-0.427979
AAEL005515	heterogeneous nuclear ribonucleoprotein	RTT	-0.412126	-0.209101
AAEL005517	hypothetical protein	U		-0.473846
AAEL005523	Selenoprotein G, putative	D	0.912548	0.31509
AAEL005535	conserved hypothetical protein	D	0.481926	0.137614
AAEL005548	tetraspanin, putative	TRP	-0.542687	-0.648578
AAEL005556	hypothetical protein	D	0.600233
AAEL005557	hypothetical protein	D	0.560848	0.201619
AAEL005558	conserved hypothetical protein	D	0.837549
AAEL005561	plasma membrane calcium-transporting atpase 3 (pmca3) (plasma membrane calcium pump isoform 3) (plasma membrane calcium atpase isoform 3)	TRP	-0.530078
AAEL005566	hypothetical protein	D	0.420577	-0.370324
AAEL005600	conserved hypothetical protein	D	0.567236	0.504545
AAEL005605	adenylsulfate kinase	D	0.97641
AAEL005608	hypothetical protein	U		0.423765
AAEL005632	hypothetical protein	U	-0.583475
AAEL005635	nucleoporin	TRP	-0.564036
AAEL005655	sorting nexin	TRP	-0.528694
AAEL005712	microtubule associated protein xmap215	CS	2.15282
AAEL005727	hypothetical protein	U	-0.836857	-0.568648
AAEL005744	DEAD box ATP-dependent RNA helicase	RTT	-0.479671
AAEL005770	Odorant-binding protein 99c, putative	CSR	1.04246
AAEL005772	Odorant-binding protein 99c, putative	CSR	1.00263	0.227009
AAEL005790	malic enzyme	D	0.979722	-0.0611906
AAEL005822	conserved hypothetical protein	D	0.454157
AAEL005825	translation initiation factor eif-2b beta subunit	RTT	-0.472092	-0.342355
AAEL005828	conserved hypothetical protein	U	-0.674262
AAEL005843	conserved hypothetical protein	U	-0.580287
AAEL005846	conserved hypothetical protein	U	-0.672946	-0.212335
AAEL005855	amino acid transporter	TRP	-0.548796
AAEL005856	signal recognition particle receptor alpha subunit (sr-alpha)	RTT	-0.435016	-0.164237
AAEL005866	conserved hypothetical protein	U	-0.822858	-0.325975
AAEL005867	conserved hypothetical protein	U	-0.603662
AAEL005870	flap endonuclease-1	D	0.307258	0.611828
AAEL005872	hypothetical protein	D	0.609181
AAEL005879	vinculin	CS	2.57954	0.239003
AAEL005896	hypothetical protein	U	-0.787672	-0.298988
AAEL005915	monocarboxylate transporter	TRP	-0.521231
AAEL005926	er lumen protein retaining receptor	TRP	-0.542895
AAEL005929	ATP-binding cassette transporter	TRP	-0.568963
AAEL005937	ATP-binding cassette transporter	TRP	-0.534674	-0.161463
AAEL005968	conserved hypothetical protein	U	-1.14098	-0.818105
AAEL005982	conserved hypothetical protein	D	-0.0564817	0.469094
AAEL005991	tricarboxylate transport protein	TRP	-0.518853	-0.295139
AAEL006001	conserved hypothetical protein	U	-0.70157
AAEL006002	conserved hypothetical protein	D	0.54814	0.317789
AAEL006006	swiprosin	D	0.452526
AAEL006021	hypothetical protein	RTT	-0.404463
AAEL006024	Vanin-like protein 2 precursor, putative	D	0.511876	0.186055
AAEL006025	conserved hypothetical protein	D	0.446629
AAEL006028	conserved hypothetical protein	TRP	-0.517665	-0.3214
AAEL006031	conserved hypothetical protein	CS	2.09206	0.407787
AAEL006040	coatomer	TRP	-0.519052	-0.158283
AAEL006046	hypothetical protein	U	-0.591881	-0.303028
AAEL006063	U3 small nucleolar ribonucleoprotein protein imp4	RTT	-0.483992	-0.334962
AAEL006067	conserved hypothetical protein	U	-0.801835	-0.321077
AAEL006091	rab6	D	0.607918	0.324162
AAEL006095	Gelsolin precursor	D	0.486457
AAEL006113	cystinosin	TRP	-0.49818	-0.16943
AAEL006135	20 Kd nuclear cap binding protein	RTT	-0.476011	-0.236453
AAEL006139	sodium/solute symporter	TRP	-0.515845
AAEL006153	conserved hypothetical protein	U		0.411623
AAEL006158	histone H3.3	RTT	-0.47814
AAEL006186	conserved hypothetical protein	U	-0.578865	-0.258445
AAEL006203	Juvenile hormone-inducible protein, putative	D	0.989437	1.27048
AAEL006205	hypothetical protein	U	-0.993655	-0.357488
AAEL006206	n-twist	RTT	-0.457466	-0.58955
AAEL006225	conserved hypothetical protein	U	-0.617813	-0.32818
AAEL006227	conserved hypothetical protein	U	-0.6103
AAEL006242	beta chain spectrin	CS	1.14348	0.143307
AAEL006256	ATPase subunit, putative	TRP	-0.527414	0.188641
AAEL006264	glucose transporter (sugar transporter	TRP	-0.518517
AAEL006285	hypothetical protein	U		0.413789
AAEL006286	conserved hypothetical protein	U	-0.580635
AAEL006300	P53 induced protein	D	0.589655
AAEL006303	integral membrane protein, Tmp21-I (p23), putative	TRP	-0.519651	-0.472327
AAEL006331	helicase	RTT	-0.457551	-0.413334
AAEL006337	conserved hypothetical protein	U	-0.77157
AAEL006343	conserved hypothetical protein	U	-0.750994	-0.457465
AAEL006356	TFIIH basal transcription factor complex p52 subunit	RTT	-0.446123	-0.360003
AAEL006370	amsh	D	0.413281
AAEL006374	conserved hypothetical protein	TRP	-0.544306	0.323861
AAEL006409	Sialin, Sodium/sialic acid cotransporter, putative	TRP	-0.51263	-0.147047
AAEL006450	integral membrane protein, putative	D	0.47679	0.350858
AAEL006486	hypothetical protein	U	-1.43745
AAEL006487	sodium/solute symporter	TRP	-0.540605
AAEL006489	conserved hypothetical protein	U	-0.664755	-0.264381
AAEL006514	sodium-dependent phosphate transporter	TRP	-0.497986	-0.493526
AAEL006516	vacuolar ATP synthase subunit h	TRP	-0.503373
AAEL006519	conserved hypothetical protein	D	0.553026	-0.0800422
AAEL006525	kelch repeat protein	D	0.41358
AAEL006530	tubulin folding cofactor c	CS	2.87879	0.185782
AAEL006532	histone transcription regulator	RTT	-0.477333	-0.261971
AAEL006535	neurotransmitter gated ion channel	TRP	-0.499892	-0.381134
AAEL006554	conserved hypothetical protein	U	-0.61523	-0.330869
AAEL006569	hypothetical protein	D	0.44176
AAEL006574	nuclear transcription factor, x-box binding 1 (nfx1)	TRP	-0.538894	-0.350546
AAEL006578	conserved hypothetical protein	U		-0.461735
AAEL006580	conserved hypothetical protein	U	-0.706441
AAEL006582	calcium-transporting atpase sarcoplasmic/endoplasmic reticulum type (calcium pump)	TRP	-0.533118	0.17738
AAEL006600	Juvenile hormone-inducible protein, putative	D	0.777765	0.206985
AAEL006611	conserved hypothetical protein	U	-0.747858	0.0854813
AAEL006622	multidrug resistance-associated protein	TRP	-0.536331	-0.400481
AAEL006629	conserved hypothetical protein	U	-0.865599	-0.23684
AAEL006631	hypothetical protein	D	0.483597
AAEL006632	conserved hypothetical protein	U	-0.593689	-0.313375
AAEL006634	acetyl-coa acetyltransferase, mitochondrial (acetoacetyl-coa thiolase)	TRP	-0.519868
AAEL006637	conserved hypothetical protein	U	-1.10445
AAEL006640	DEAD box ATP-dependent RNA helicase	RTT	-0.451117
AAEL006643	conserved hypothetical protein	U	-1.09009
AAEL006647	dynein light chain, putative	CS	1.60368	0.265416
AAEL006713	U2 snrnp auxiliary factor, small subunit	RTT	-0.474367
AAEL006717	abc transporter	TRP	-0.545798	-0.158184
AAEL006724	conserved hypothetical protein	U	-0.696443	-0.401309
AAEL006725	U2 small nuclear ribonucleoprotein, putative	RTT	-0.468645	-0.342475
AAEL006741	hypothetical protein	U	-0.68919
AAEL006747	conserved hypothetical protein	RTT	-0.443712
AAEL006751	hypothetical protein	U	-1.30687	-0.764496
AAEL006754	conserved hypothetical protein	D	0.955343	-0.102177
AAEL006786	gtpase_rho	D	0.674431
AAEL006789	tbp-associated factor	RTT	-0.451056
AAEL006845	conserved hypothetical protein	U	-1.00167	-0.535922
AAEL006848	conserved hypothetical protein	U	-1.63879	0.0308912
AAEL006851	eukaryotic translation initiation factor	RTT	-0.46684
AAEL006855	UDP-galactose transporter	TRP	-0.497515
AAEL006870	sorting nexin	TRP	-0.502131
AAEL006879	folate carrier protein	TRP	-0.510219	-0.369386
AAEL006896	hypothetical protein	U	-0.607137
AAEL006908	conserved hypothetical protein	U	-1.19109	0.169455
AAEL006911	microtubule-associated protein	CS	2.09591	0.215694
AAEL006912	acetyl-coa acetyltransferase 2, putative	TRP	-0.512819
AAEL006917	MG-160, putative	D	0.403002	0.103536
AAEL006918	conserved hypothetical protein	U	-0.82298
AAEL006922	calponin/transgelin	CS	3.16011	0.334762
AAEL006925	conserved hypothetical protein	D	0.428767
AAEL006928	dihydrolipoamide dehydrogenase	D	0.442419
AAEL006937	structural maintenance of chromosomes smc3	TRP	-0.566562
AAEL006938	conserved hypothetical protein	D	0.463822	0.138097
AAEL006943	hypothetical protein	U	-0.779507	-0.12678
AAEL006945	Golgi SNAP receptor complex member, putative	D	0.0297799	0.435823
AAEL006951	protein phosphatase 2c	D	0.882284
AAEL006955	cadherin	CS	1.64896	0.225617
AAEL006957	hypothetical protein	U		0.698048
AAEL006978	protein-glutamine gamma-glutamyltransferase	D	0.782477
AAEL007005	histone h2a	RTT	-0.434996
AAEL007019	phosphate transporter	TRP	-0.499519	-0.397568
AAEL007047	monocarboxylate transporter	TRP	-0.559286	-0.285375
AAEL007056	btf	D	0.429213
AAEL007077	integrin beta 1 binding protein (melusin)	CS	1.20704
AAEL007092	conserved hypothetical protein	CS	1.58447	0.0839034
AAEL007124	clathrin coat assembly protein ap-1	TRP	-0.507992	-0.150596
AAEL007134	hypothetical protein	U	-0.782545
AAEL007141	conserved hypothetical protein	U	-1.14157	-0.106477
AAEL007151	paramyosin, putative	CS	2.44664
AAEL007153	5'-AMP-activated protein kinase, catalytic alpha-1 chain	D	0.593188	0.319706
AAEL007162	gaba(a) receptor-associated protein	CS	3.04754
AAEL007167	conserved hypothetical protein	TRP	-0.512906
AAEL007176	rabkinesin-6	CS	1.17764	0.561759
AAEL007184	vacuolar ATP synthase subunit g	TRP	-0.522877	-0.608252
AAEL007196	conserved hypothetical protein	U	-0.76842	-0.447544
AAEL007235	mitochondrial uncoupling protein	REDOX/STRESS/MIT	-0.327171	0.40196
AAEL007247	conserved hypothetical protein	D	0.665457	0.262702
AAEL007259	conserved hypothetical protein	U	-0.965258	-0.506566
AAEL007274	DEAD box ATP-dependent RNA helicase	RTT	-0.45726	-0.47301
AAEL007282	syntaxin binding protein-1,2,3	D	0.697489
AAEL007298	conserved hypothetical protein	D	0.507512	0.439035
AAEL007300	syntaxin binding protein-1,2,3	D	0.634599	0.282226
AAEL007306	alpha-actinin	CS	2.48413	0.184777
AAEL007313	conserved hypothetical protein	D	0.372355	0.416084
AAEL007334	glial maturation factor	D	0.628362	0.397115
AAEL007343	conserved hypothetical protein	U	-0.759108	-0.483487
AAEL007349	conserved hypothetical protein	U	-0.673276
AAEL007351	conserved hypothetical protein	U	-0.862001
AAEL007356	conserved hypothetical protein	U	-0.905983
AAEL007362	regulator of g protein signaling	D	0.519615
AAEL007375	pyruvate dehydrogenase	D	0.974934
AAEL007383	secreted ferritin G subunit precursor, putative	D	0.903692	0.198981
AAEL007395	conserved hypothetical protein	D	0.516069	-0.00231517
AAEL007403	conserved hypothetical protein	U	-0.624048
AAEL007414	conserved hypothetical protein	U	-1.18968	-0.815709
AAEL007422	cp27, putative	D	0.233777	0.503844
AAEL007423	conserved hypothetical protein	U	-0.584185	-0.360452
AAEL007435	hypothetical protein	RTT	-0.440217	-0.1381
AAEL007439	myosin light chain 1, putative	CS	2.42894
AAEL007454	conserved hypothetical protein	U	-0.617872
AAEL007458	amino acid transporter	TRP	-0.530119	-0.366402
AAEL007462	conserved hypothetical protein	U	-0.735123	-0.627752
AAEL007476	makorin	D	0.584858
AAEL007481	GDP-fucose transporter, putative	D	0.558563	0.175207
AAEL007496	DNA-directed RNA polymerase III, 62-kS-subunit, putative	RTT	-0.482337	-0.214131
AAEL007506	lava lamp protein	CS	1.66582	0.250956
AAEL007512	ATP-dependent RNA and DNA helicase	RTT	-0.468318
AAEL007521	importin beta-2	TRP	-0.510255
AAEL007526	electron transfer flavoprotein-ubiquinone oxidoreductase	D	0.594737	0.690117
AAEL007530	hypothetical protein	U	-0.580038	-0.40904
AAEL007534	conserved hypothetical protein	U	-0.628568	0.214378
AAEL007537	conserved hypothetical protein	U	-0.737809	-0.555143
AAEL007545	hypothetical protein	U		-0.412107
AAEL007547	chloride channel protein	TRP	-0.505697
AAEL007554	conserved hypothetical protein	U	-1.21876	-0.776196
AAEL007558	helicase	RTT	-0.447083
AAEL007560	core 1 UDP-galactose:n-acetylgalactosamine-alpha-r beta 1,3- galactosy	U	-1.60266	-0.596465
AAEL007565	leucine rich protein, putative	D	0.483988
AAEL007566	dynactin subunit P25	CS	2.16715
AAEL007573	conserved hypothetical protein	U	-0.581067
AAEL007574	conserved hypothetical protein	U	-1.60687
AAEL007576	conserved hypothetical protein	U	-1.39478	-0.822162
AAEL007609	histone h2a	RTT	-0.465163
AAEL007634	conserved hypothetical protein	U	-0.815769	-0.257117
AAEL007637	aaa atpase	TRP	-0.543141
AAEL007644	serotonin receptor, putative	D	0.856004	0.198155
AAEL007647	conserved hypothetical protein	U	-1.07104
AAEL007660	suppressor of actin (sac)	TRP	-0.517698	0.0711856
AAEL007666	hypothetical protein	U	-1.06728	-0.813595
AAEL007679	conserved hypothetical protein	U	-0.805392	-0.21602
AAEL007694	conserved hypothetical protein	U	-0.642763	-0.07929
AAEL007699	60S ribosomal protein L9	RTT	-0.475341
AAEL007704	lipoma preferred partner/lpp	D	0.591379	0.371624
AAEL007710	conserved hypothetical protein	U	-1.08818
AAEL007716	conserved hypothetical protein	D	0.556417
AAEL007718	translation initiation factor 3, subunit S9, putative	RTT	-0.477257	-0.472197
AAEL007737	hypothetical protein	U	-1.29671	-0.755957
AAEL007749	hypothetical protein	U	-0.695049
AAEL007761	chloride intracellular channel	TRP	-0.561823	-0.264122
AAEL007771	60S ribosomal protein L22	RTT	-0.448414
AAEL007777	vacuolar ATP synthase subunit S1	TRP	-0.544073	-0.212131
AAEL007801	exonuclease	RTT	-0.490373
AAEL007803	lamin b receptor	CS	1.16158	0.160159
AAEL007809	potassium channel regulator	TRP	-0.538642
AAEL007810	conserved hypothetical protein	U		0.621332
AAEL007820	conserved hypothetical protein	U		0.529164
AAEL007826	cgmp-dependent protein kinase	D	0.446172
AAEL007837	hypothetical protein	U	-0.624417	-0.5792
AAEL007838	conserved hypothetical protein	U	-0.625766
AAEL007850	hypothetical protein	D	0.462919	0.344809
AAEL007857	hypothetical protein	U	-0.941501
AAEL007869	hypothetical protein	D	0.458902
AAEL007874	conserved hypothetical protein	D	0.650702	0.250738
AAEL007882	histone H1, putative	RTT	-0.378895	-0.526118
AAEL007883	fk506-binding protein	M	-0.273662	-0.448334
AAEL007911	dynein heavy chain	CS	1.27905
AAEL007925	histone h2a	RTT	-0.460773	-0.224317
AAEL007934	tRNA (5-methylaminomethyl-2-thiouridylate)-methyltransferase	RTT	-0.450235
AAEL007936	conserved hypothetical protein	D	0.674064
AAEL007945	eukaryotic translation initiation factor 3 subunit	RTT	-0.445812	-0.383311
AAEL007967	conserved hypothetical protein	D	0.983925
AAEL007969	serine protease	I	-0.232001	0.457784
AAEL007974	hypothetical protein	D	0.430728
AAEL008028	monocarboxylate transporter	TRP	-0.496767
AAEL008049	hypothetical protein	D	-0.120239	0.42893
AAEL008064	conserved hypothetical protein	U	-1.22966	-0.821771
AAEL008072	NADH-plastoquinone oxidoreductase	REDOX/STRESS/MIT	-0.318674	-0.468043
AAEL008077	conserved hypothetical protein	U	-1.05398
AAEL008100	conserved hypothetical protein	U	-1.00756
AAEL008103	40S ribosomal protein S8	RTT	-0.444911	0.0659354
AAEL008105	glutamate cysteine ligase	D	0.861161	0.157546
AAEL008110	centrosomin (arrow protein)	CS	1.13864	0.376618
AAEL008113	hypothetical protein	U	-1.13909	-0.302808
AAEL008130	hypothetical protein	TRP	-0.561923	-0.517876
AAEL008133	GTP-binding protein hflx	D	0.94887	0.357308
AAEL008134	abc transporter	TRP	-0.499361	-0.22338
AAEL008140	ATP-dependent RNA helicase	RTT	-0.443366	-0.218994
AAEL008149	conserved hypothetical protein	U	-0.657772	-0.416496
AAEL008151	conserved hypothetical protein	CSR	1.09514	0.124138
AAEL008154	hypothetical protein	U	-0.883503
AAEL008157	conserved hypothetical protein	CSR	1.02234	0.324438
AAEL008165	conserved hypothetical protein	CSR	1.09501	0.262091
AAEL008181	alpha6-fucosyltransferase, putative	D	0.429726	0.27722
AAEL008188	60S ribosomal protein L6	RTT	-0.47744
AAEL008220	conserved hypothetical protein	U	-0.599715	0.0274327
AAEL008232	sugar transporter	TRP	-0.543409	-0.282419
AAEL008235	surfeit locus protein	TRP	-0.508502
AAEL008244	thyroid hormone receptor-associated protein	D	0.429553
AAEL008247	DNA polymerase alpha catalytic subunit	RTT	-0.485343	-0.147154
AAEL008253	hypothetical protein	U	-1.69291
AAEL008255	mbp-1 interacting protein-2a	TRP	-0.567718
AAEL008274	conserved hypothetical protein	U	-0.670287
AAEL008329	60S ribosomal protein L24	RTT	-0.447149	-0.156393
AAEL008340	cell adhesion molecule	CS	1.74516	0.488215
AAEL008347	monocarboxylate transporter	TRP	-0.496894	-0.442495
AAEL008351	POSSIBLE INTEGRAL MEMBRANE EFFLUX PROTEIN EFPA, putative	TRP	-0.498068
AAEL008363	transcription initiation factor TFIID subunit 12	RTT	-0.464406
AAEL008380	hypothetical protein	CS	1.50505	0.137107
AAEL008382	conserved hypothetical protein	U		-0.656583
AAEL008385	Histone H2A, putative	RTT	-0.436416	0.0554823
AAEL008388	ATP-binding cassette sub-family A member 3, putative	TRP	-0.503688
AAEL008389	ankyrin repeatch membrane-spanning protein	D	0.325423	0.547311
AAEL008394	conserved hypothetical protein	U	-0.682681	-0.21152
AAEL008405	hypothetical protein	U	-0.639669	-0.319597
AAEL008406	cationic amino acid transporter	TRP	-0.575533
AAEL008414	hypothetical protein	U	-0.607356	-0.36389
AAEL008417	conserved hypothetical protein	U	-0.768574	-0.52781
AAEL008433	hypothetical protein	U		-0.713342
AAEL008434	er lumen protein retaining receptor	TRP	-0.543179	-0.25096
AAEL008435	hypothetical protein	D	0.517826
AAEL008439	conserved hypothetical protein	U	-0.691192	-0.370087
AAEL008461	surfeit locus protein	TRP	-0.515581	-0.314723
AAEL008463	DEAD box ATP-dependent RNA helicase	RTT	-0.493009	-0.15938
AAEL008473	cysteinech venom protein, putative	D	0.799933
AAEL008485	conserved hypothetical protein	U	-0.628352
AAEL008492	conserved hypothetical protein	U	-0.688639	-0.559571
AAEL008497	conserved hypothetical protein	D	0.729175	0.287994
AAEL008499	rabkinesin-6	CS	1.18622
AAEL008500	DEAD box ATP-dependent RNA helicase	RTT	-0.396839	-0.57968
AAEL008505	conserved hypothetical protein	U	-0.636914	0.377773
AAEL008508	translin	RTT	-0.45614
AAEL008509	alanyl-tRNA synthetase	RTT	-0.467127	-0.142794
AAEL008513	hypothetical protein	CS	1.2758	0.148433
AAEL008517	elongation factor tu (ef-tu)	RTT	-0.485352
AAEL008519	DNA replication factor Cdt1	RTT	-0.467937
AAEL008521	conserved hypothetical protein	D	0.424465
AAEL008530	conserved hypothetical protein	D	0.537221
AAEL008542	kinesin heavy chain subunit	CS	1.85235
AAEL008553	conserved hypothetical protein	U	-0.592493	0.349264
AAEL008563	conserved hypothetical protein	U	-0.77146	-0.369431
AAEL008572	RNA-binding protein, putative	RTT	-0.484872	-0.323171
AAEL008584	conserved hypothetical protein	U		1.14073
AAEL008590	conserved hypothetical protein	U	-0.809498	-0.238806
AAEL008624	abc transporter	TRP	-0.500288
AAEL008629	abc transporter	TRP	-0.572695
AAEL008631	abc transporter	TRP	-0.496935	-0.10958
AAEL008632	abc transporter	TRP	-0.543246
AAEL008635	abc transporter	TRP	-0.498047	-0.316982
AAEL008643	RNA lariat debranching enzyme, putative	RTT	-0.462115
AAEL008651	conserved hypothetical protein	D	0.536911
AAEL008653	engulfment and cell motility protein	CS	1.62213
AAEL008656	UDP-galactose transporter	TRP	-0.530805	0.169967
AAEL008657	midline fasciclin	D	0.8802
AAEL008671	conserved hypothetical protein	D	0.878007
AAEL008672	abc transporter	TRP	-0.561056
AAEL008714	hypothetical protein	U	-0.764421
AAEL008724	conserved hypothetical protein	U	-0.600106	-0.237941
AAEL008725	conserved hypothetical protein	U	-0.785552
AAEL008728	DEAD box ATP-dependent RNA helicase	RTT	-0.47186
AAEL008731	hypothetical protein	U	-1.82155
AAEL008732	tyrosine-protein kinase shark	D	0.707674
AAEL008734	conserved hypothetical protein	U	-0.635774
AAEL008741	importin (ran-binding protein)	TRP	-0.564239
AAEL008761	conserved hypothetical protein	U	-0.728091
AAEL008768	multiprotein bridging factor, putative	D	0.698324
AAEL008787	ATP synthase alpha subunit vacuolar	TRP	-0.498167	-0.27158
AAEL008798	conserved hypothetical protein	D	0.704811	0.175416
AAEL008802	conserved hypothetical protein	U	-0.716193	-0.486349
AAEL008811	conserved hypothetical protein	U	-0.947254	0.0831519
AAEL008814	5'-3' exoribonuclease, putative	RTT	-0.439467
AAEL008819	hypothetical protein	D	0.43866
AAEL008834	nucleic acid binding	RTT	-0.45453
AAEL008848	ATP synthase gamma subunit	TRP	-0.562427	-0.465607
AAEL008852	conserved hypothetical protein	U	-0.618972
AAEL008870	hypothetical protein	RTT	-0.441471
AAEL008871	succinate dehydrogenase	TRP	-0.519938	-0.205696
AAEL008874	hypothetical protein	U		0.414733
AAEL008875	conserved hypothetical protein	D	0.419104	0.386056
AAEL008894	conserved hypothetical protein	U	-0.596559	-0.232477
AAEL008910	hypothetical protein	U	-0.601473	-0.221893
AAEL008921	myosin regulatory light chain 2 smooth muscle	CS	2.39926
AAEL008926	hypothetical protein	U	-0.773495
AAEL008928	inwardly rectifying k+ channel, putative	TRP	-0.5017	-0.655294
AAEL008945	conserved hypothetical protein	U	-0.609955
AAEL008946	acidic ribosomal protein P1, putative	RTT	-0.463883	-0.194011
AAEL008962	conserved hypothetical protein	U	-0.725738
AAEL009002	conserved hypothetical protein	U		-0.632585
AAEL009041	arp2/3 complex 20 kd subunit	CS	2.22598	0.475803
AAEL009048	conserved hypothetical protein	U	-0.779076	-0.25849
AAEL009056	hypothetical protein	D	0.419595	0.428339
AAEL009059	arp2/3 complex 16 kd subunit (P16-arc)	CS	1.24865
AAEL009060	hypothetical protein	RTT	-0.467109
AAEL009075	conserved hypothetical protein	RTT	-0.466435
AAEL009079	conserved hypothetical protein	U	-0.836679	-0.490951
AAEL009080	importin 7, putative	TRP	-0.527982
AAEL009085	rho/rac/cdc gtpase-activating protein	CS	2.90855
AAEL009086	conserved hypothetical protein	U	-0.587798	-0.606261
AAEL009090	conserved hypothetical protein	U	-0.667099
AAEL009095	hypothetical protein	U	-1.08214	-0.404569
AAEL009101	eukaryotic translation initiation factor 3f, eif3f	RTT	-0.454355	-0.11728
AAEL009118	Histone H2A, putative	RTT	-0.433087
AAEL009151	30S ribosomal protein S8	RTT	-0.454375	0.145891
AAEL009160	skp1	M	-0.284806	-0.434263
AAEL009168	conserved hypothetical protein	D	0.538888
AAEL009177	conserved hypothetical protein	U	-0.980976	-0.161474
AAEL009200	exocyst complex component sec3	TRP	-0.57013
AAEL009220	conserved hypothetical protein	U	-0.618653
AAEL009227	kinesin heavy chain	CS	3.30456
AAEL009231	Lipid storage droplet-1, putative	D	0.575357
AAEL009257	conserved hypothetical protein	D	0.531805	0.702964
AAEL009262	hypothetical protein	D	0.509919
AAEL009274	conserved hypothetical protein	U	-0.82362
AAEL009279	conserved hypothetical protein	RTT	-0.460367	-0.328744
AAEL009280	conserved hypothetical protein	D	0.49661
AAEL009285	DEAD box ATP-dependent RNA helicase	RTT	-0.481073
AAEL009297	conserved hypothetical protein	U	-1.1826	-0.773189
AAEL009306	conserved hypothetical protein	U	-0.887769	-0.208888
AAEL009313	elongation factor -1 beta,delta	RTT	-0.463521
AAEL009317	rab11	D	0.411266
AAEL009337	adenylate kinase isoenzyme	D	0.575319	-0.196608
AAEL009341	ribosomal protein L34, putative	RTT	-0.48768	-0.104071
AAEL009350	conserved hypothetical protein	U	-0.605433
AAEL009356	conserved hypothetical protein	RTT	-0.450361	-0.203414
AAEL009372	conserved hypothetical protein	U	-0.828453	-0.392381
AAEL009388	conserved hypothetical protein	U	-0.801168
AAEL009398	Pep12p, putative	TRP	-0.539855	-0.370818
AAEL009399	conserved hypothetical protein	U	-0.594662
AAEL009403	hypothetical protein	RTT	-0.368759	-0.430746
AAEL009500	conserved hypothetical protein	D	0.400659
AAEL009519	hypothetical protein	U	-0.582345
AAEL009532	conserved hypothetical protein	U	-0.672196
AAEL009542	hypothetical protein	U	-1.08198	-0.129838
AAEL009569	apolipoprotein D, putative	D	0.286911	1.33343
AAEL009572	cyclin B3	CS	1.84629	0.105343
AAEL009612	hypothetical protein	U	-0.715119	-0.404319
AAEL009614	seven in absentia, putative	D	0.441909	0.175798
AAEL009623	RNA 3' terminal phosphate cyclase	RTT	-0.442439	-0.177329
AAEL009647	transferase activty, transfering alkyl or aryl	M	-0.277399	-0.40283
AAEL009653	40S ribosomal protein S30	RTT	-0.452531	-0.202089
AAEL009674	conserved hypothetical protein	D	0.294837	0.638647
AAEL009677	membrane-associated protein gex-3	CS	1.91409	0.53426
AAEL009731	epsilon-trimethyllysine 2-oxoglutarate dioxygenase	TRP	-0.506529
AAEL009733	hypothetical protein	CS	1.17702
AAEL009759	conserved hypothetical protein	U	-0.678362
AAEL009769	conserved hypothetical protein	U	-0.702777	-0.564824
AAEL009785	protein kinase protein	D	0.147547	0.457716
AAEL009789	conserved hypothetical protein	U		0.51452
AAEL009808	ATP synthase subunit d	TRP	-0.511824	-0.140434
AAEL009825	60S ribosomal protein L13a	RTT	-0.414831
AAEL009828	conserved hypothetical protein	U	-0.691782	-0.330519
AAEL009829	ARL3, putative	D	0.42997	0.0846492
AAEL009832	exocyst complex protein exo70	TRP	-0.558113	-0.272295
AAEL009857	conserved hypothetical protein	D	0.500979	0.595513
AAEL009891	conserved hypothetical protein	U	-0.844654
AAEL009902	eukaryotic translation initiation factor 3 subunit	RTT	-0.463823	-0.124308
AAEL009907	conserved hypothetical protein	U	-0.919582
AAEL009913	DEAD box ATP-dependent RNA helicase	RTT	-0.465117
AAEL009934	conserved hypothetical protein	U		0.649501
AAEL009946	DnaJ subfamily B member 11 precursor, putative	RTT	-0.437599
AAEL009948	aldehyde dehydrogenase	M	-0.301214	-0.474299
AAEL009994	60S ribosomal protein L4	RTT	-0.456991	-0.237995
AAEL009995	transmembrane protein, putative	TRP	-0.561974	-0.350276
AAEL009997	hypothetical protein	D	0.641731
AAEL009999	conserved hypothetical protein	U	-0.686815
AAEL010003	splicesome protein, putative	RTT	-0.478895
AAEL010005	conserved hypothetical protein	U		-0.40571
AAEL010024	conserved hypothetical protein	U	-1.12324	-0.818306
AAEL010025	conserved hypothetical protein	U	-0.6961	-0.403613
AAEL010027	CRAL/TRIO domain-containing protein	TRP	-0.565495
AAEL010030	conserved hypothetical protein	U	-0.60773	-0.289595
AAEL010032	translocon-associated protein, beta subunit precursor (trap-beta) (signal sequence receptor beta subunit)	TRP	-0.531178	0.285871
AAEL010045	XAP-5, putative	CS	2.07708	-0.215349
AAEL010046	maintenance of ploidy protein mob1 (mps1 binder 1)	D	0.952389
AAEL010047	conserved hypothetical protein	D	0.41638
AAEL010059	abc transporter, putative	TRP	-0.563955
AAEL010060	signal recognition particle 68 kda protein	RTT	-0.443644	-0.289742
AAEL010066	microfibril-associated protein	CS	2.13551
AAEL010086	DNA replication licensing factor MCM4	RTT	-0.491038	-0.195377
AAEL010088	conserved hypothetical protein	U	-1.06273	-0.51738
AAEL010094	cyclin b	CS	1.83435	0.279582
AAEL010112	conserved hypothetical protein	U	-1.08608	-0.817622
AAEL010119	ER-derived vesicles protein ERV14, putative	D	0.524286
AAEL010121	hypothetical protein	U	-0.717456	-0.342688
AAEL010138	conserved hypothetical protein	D	0.758035	0.200211
AAEL010145	sodium/potassium-dependent atpase beta-2 subunit	TRP	-0.538648
AAEL010150	conserved hypothetical protein	U	-0.647264	-0.279937
AAEL010159	importin beta-3	TRP	-0.522686	0.210901
AAEL010163	conserved hypothetical protein	U	-0.629649	-0.136816
AAEL010177	conserved hypothetical protein	U	-0.763708	-0.417592
AAEL010182	conserved hypothetical protein	RTT	-0.443418	-0.0821942
AAEL010197	axonemal dynein intermediate chain	CS	1.65611	0.230905
AAEL010209	conserved hypothetical protein	U	-0.674204
AAEL010222	transcription factor GATA-4 (GATA binding factor-4)	RTT	-0.47333	-0.300911
AAEL010234	protein tyrosine phosphatase, nonceptor type nt6	D	0.555158
AAEL010239	hypothetical protein	D	0.436953	0.402311
AAEL010245	chloride channel, putative	TRP	-0.569411	-0.409164
AAEL010250	conserved hypothetical protein	U		-0.537278
AAEL010254	conserved hypothetical protein	U	-0.75004
AAEL010255	conserved hypothetical protein	U	-0.5946	-0.336518
AAEL010258	zinc finger protein	D	0.409782	0.0593082
AAEL010294	membrane-associated guanylate kinase (maguk)	TRP	-0.513453	-0.400785
AAEL010299	40S ribosomal protein S12	RTT	-0.447213	-0.495595
AAEL010300	conserved hypothetical protein	U	-1.02942	-0.317126
AAEL010318	polyadenylate-binding protein	RTT	-0.473133
AAEL010329	conserved hypothetical protein	D	0.0743779	0.553762
AAEL010330	succinate dehydrogenase	TRP	-0.56676	-0.397094
AAEL010337	CRAL/TRIO domain-containing protein	TRP	-0.511793
AAEL010340	serine/arginine rich splicing factor	RTT	-0.474453	-0.469847
AAEL010341	TATA-binding protein, putative	RTT	-0.479298	-0.481586
AAEL010348	sugar transporter	TRP	-0.573001	-0.412271
AAEL010349	tRNA (guanine-N2-)-methyltransferase, putative	RTT	-0.460329
AAEL010356	phosphopentothenoylcysteine decarboxylase	D	0.779782
AAEL010357	hypothetical protein	U	-0.743428	-0.400889
AAEL010359	ATP-dependent transporter	TRP	-0.553545
AAEL010361	rer1 protein	TRP	-0.50007
AAEL010403	past-1	TRP	-0.545824
AAEL010422	replication-associated histone mRNA stem loop-binding protein, putative	RTT	-0.489293
AAEL010427	beclin	D	0.483237
AAEL010432	exocyst complex-subunit protein, 84kD-subunit, putative	D	0.549107	0.199523
AAEL010443	membrane associated guanylate kinase inverted 1, magi1	TRP	-0.511514	-0.516462
AAEL010447	hypothetical protein	U		0.40613
AAEL010449	huntingtin interacting protein	D	0.450145	0.510152
AAEL010481	sugar transporter	TRP	-0.577771	-0.274047
AAEL010486	viral IAP-associated factor, putative	TRP	-0.545974
AAEL010510	conserved hypothetical protein	CS	1.82988
AAEL010521	ribophorin ii	D	0.296809	0.840131
AAEL010524	hypothetical protein	D	0.7141
AAEL010538	conserved hypothetical protein	D	0.537286	0.141275
AAEL010542	hypothetical protein	U		-0.508158
AAEL010544	conserved hypothetical protein	U	-1.06297
AAEL010550	conserved hypothetical protein	RTT	-0.46067	-0.475067
AAEL010571	conserved hypothetical protein	U	-0.701528
AAEL010584	vesicular mannose-binding lectin	TRP	-0.520681	0.364885
AAEL010586	conserved hypothetical protein	U	-0.588508
AAEL010602	starch branching enzyme ii	M	-0.298967	-0.476077
AAEL010629	hypothetical protein	U	-1.10193
AAEL010635	zinc finger protein	D	0.656122
AAEL010641	ubiquitin-activating enzyme E1	D	0.498606
AAEL010642	poly(A)-binding protein, putative	RTT	-0.45859	-0.271628
AAEL010661	phospholipid scramblase 1, putative	D	0.561569
AAEL010681	sodium/chloride dependent neurotransmitter transporter	TRP	-0.527639	-0.290075
AAEL010689	conserved hypothetical protein	U	-0.705399
AAEL010698	importin beta-4	TRP	-0.522801
AAEL010704	clathrin coat assembly protein ap-1	TRP	-0.507691
AAEL010716	preprotein translocase secy subunit (sec61)	TRP	-0.549063
AAEL010731	conserved hypothetical protein	D	0.923996	0.304258
AAEL010742	translation elongation factor g	RTT	-0.490975
AAEL010760	conserved hypothetical protein	U	-1.3967	-0.866114
AAEL010765	conserved hypothetical protein	D	0.359406	0.60998
AAEL010770	hypothetical protein	U	-0.758343	-0.409602
AAEL010783	sodium/potassium-dependent atpase beta-2 subunit	TRP	-0.505806	-0.323347
AAEL010787	DEAD box ATP-dependent RNA helicase	RTT	-0.447288
AAEL010790	hypothetical protein	U	-0.809535	0.242881
AAEL010794	prenylated rab acceptor	TRP	-0.503015	-0.12631
AAEL010798	ubiquitin-conjugating enzyme E2 g	D	0.467291	0.983024
AAEL010807	hypothetical protein	RTT	-0.442978	0.309397
AAEL010810	conserved hypothetical protein	D	0.761856	-0.252619
AAEL010811	hypothetical protein	D	0.719468	0.152651
AAEL010819	Vacuolar ATP synthase subunit H	TRP	-0.517707	-0.351278
AAEL010821	60S acidic ribosomal protein P0	RTT	-0.457645
AAEL010822	sulfate transporter	TRP	-0.515227	-0.177131
AAEL010823	ATP synthase delta chain	TRP	-0.560782	-0.203678
AAEL010831	conserved hypothetical protein	D	0.464201	0.341593
AAEL010843	conserved hypothetical protein	D	0.750502
AAEL010849	hypothetical protein	TRP	-0.522409
AAEL010862	conserved hypothetical protein	D	0.569617
AAEL010884	adp,atp carrier protein	TRP	-0.547215	0.501142
AAEL010891	conserved hypothetical protein	U	-0.925533
AAEL010892	conserved hypothetical protein	U		-0.502036
AAEL010900	importin alpha	TRP	-0.546828
AAEL010906	conserved hypothetical protein	CSR	1.01655	0.569761
AAEL010909	conserved hypothetical protein	D	0.491931
AAEL010931	conserved hypothetical protein	U	-0.694059	-0.576573
AAEL010954	conserved hypothetical protein	U	-1.01051
AAEL010964	conserved hypothetical protein	U	-0.89947
AAEL010977	ATP-dependent transporter	TRP	-0.548706	-0.196888
AAEL010980	conserved hypothetical protein	D	0.430731
AAEL010982	conserved hypothetical protein	D	0.55141	0.385232
AAEL010990	conserved hypothetical protein	U	-0.594099	-0.178217
AAEL011001	receptor activity, ionotropic glutamate receptor activity, ion channel activity, extracellular-glutamate-gated ion channel, transport, integral to membrane	TRP	-0.527984	-0.183908
AAEL011017	conserved hypothetical protein	U	-0.682732	-0.369225
AAEL011021	hypothetical protein	U	-1.1346
AAEL011025	vacuolar ATP synthase subunit ac39	TRP	-0.505719
AAEL011037	conserved hypothetical protein	CS	1.5824
AAEL011052	conserved hypothetical protein	U	-1.26524
AAEL011059	conserved hypothetical protein	U		-0.415879
AAEL011081	conserved hypothetical protein	U	-0.63109	-0.318055
AAEL011082	conserved hypothetical protein	D	0.409627
AAEL011087	DNA-directed RNA polymerase II	RTT	-0.456759
AAEL011089	ribonucleoprotein	RTT	-0.467711	0.303222
AAEL011094	conserved hypothetical protein	U	-0.811787	-0.563686
AAEL011097	conserved hypothetical protein	U	-0.775128	-0.63738
AAEL011100	hypothetical protein	U		-0.404965
AAEL011102	lysosomal-associated transmembrane protein	TRP	-0.561911
AAEL011104	conserved hypothetical protein	U	-0.689558
AAEL011136	arsenical pump-driving atpase	TRP	-0.516764	-0.147695
AAEL011147	conserved hypothetical protein	U	-0.654359	0.239935
AAEL011148	hypothetical protein	U		-0.447225
AAEL011150	RNA-binding protein precursor, putative	RTT	-0.445257
AAEL011151	conserved hypothetical protein	CS	1.28349
AAEL011153	hypothetical protein	U	-0.591234
AAEL011155	conserved hypothetical protein	U	-0.635538
AAEL011161	conserved hypothetical protein	D	0.485436
AAEL011171	low-Mr GTP-binding protein Rab31, putative	TRP	-0.50012	-0.333878
AAEL011189	conserved hypothetical protein	U	-0.701788	-0.449974
AAEL011192	vacuolar sorting protein vps29	TRP	-0.529994
AAEL011196	conserved hypothetical protein	U	-1.4053
AAEL011197	actin	CS	1.31443
AAEL011201	hypothetical protein	U	-0.588077	-0.319876
AAEL011212	nuclear transcription factor, x-box binding 1 (nfx1)	TRP	-0.537283
AAEL011213	conserved hypothetical protein	U		0.510525
AAEL011216	conserved hypothetical protein	D	0.596432
AAEL011237	conserved hypothetical protein	U	-0.782252
AAEL011242	UDP-glucose 6-dehydrogenase	D	0.489738	0.144119
AAEL011244	surfeit locus protein	TRP	-0.512834	-0.131227
AAEL011246	wdpeat protein	D	0.545016	0.455313
AAEL011248	innexin	CS	1.13335	0.489672
AAEL011251	RNA binding motif protein	RTT	-0.444532	-0.274617
AAEL011254	hypothetical protein	U	-1.26548	-0.823866
AAEL011272	nmda receptor glutamate-binding chain	D	0.596483
AAEL011288	elongation factor 1 gamma	RTT	-0.447042
AAEL011295	conserved hypothetical protein	D	0.552891
AAEL011302	annexin	CS	1.69971	0.361025
AAEL011308	serine threonine-protein kinase	TRP	-0.531765	-0.335809
AAEL011317	actin	CS	1.98324
AAEL011355	carnitine o-acetyltransferase	D	0.508458
AAEL011377	conserved hypothetical protein	U	-0.767816	-0.3246
AAEL011378	DEAD box ATP-dependent RNA helicase	RTT	-0.458002
AAEL011382	116 kda U5 small nuclear ribonucleoprotein component	RTT	-0.459451	-0.206877
AAEL011412	conserved hypothetical protein	CS	1.12035	0.256193
AAEL011429	clathrin coat adaptor ap3 medium chain	D	0.420837
AAEL011447	60S ribosomal protein L14	RTT	-0.464164
AAEL011462	conserved hypothetical protein	RTT	-0.458964
AAEL011484	Odorant-binding protein 50c, putative	CSR	1.0235
AAEL011505	integral membrane pore glycoprotein gp210, putative	TRP	-0.555587	0.288169
AAEL011507	zinc finger protein	D	0.582792
AAEL011548	conserved hypothetical protein	U		-0.40561
AAEL011554	adhesion regulating molecule 1 (110 kda cell membrane glycoprotein)	CS	2.88085	-0.266969
AAEL011556	conserved hypothetical protein	TRP	-0.503061	-0.162369
AAEL011575	conserved hypothetical protein	D	0.945178
AAEL011594	serine/threonine protein kinase	D	0.548132	0.286303
AAEL011615	rab gdp/gtp exchange factor	D	0.485057
AAEL011629	tyrosyl-dna phosphodiesterase	D	0.241939	0.598408
AAEL011637	fms interacting protein	TRP	-0.558392
AAEL011641	transferrin	I	-0.23776	-0.481698
AAEL011647	paired box protein, putative	D	0.459713	0.16843
AAEL011653	thyroid hormone receptor interactor	D	-0.204332	-0.473507
AAEL011657	importin alpha	TRP	-0.576002	-0.2634
AAEL011682	nuclear pore complex protein nup93 (nucleoporin nup93) (dead eye protein)	TRP	-0.570847	-0.112073
AAEL011684	conserved hypothetical protein	U	-0.685778
AAEL011689	acyl carrier protein precursor, putative	TRP	-0.503579
AAEL011696	conserved hypothetical protein	U	-0.615845	-0.501097
AAEL011701	conserved hypothetical protein	D	0.280159	0.406408
AAEL011719	conserved hypothetical protein	U	-1.38104
AAEL011722	zinc carboxypeptidase	PROT	-0.308867	-0.490413
AAEL011742	eukaryotic peptide chain release factor subunit	TRP	-0.562158
AAEL011748	conserved hypothetical protein	U	-0.825923	-0.484145
AAEL011749	conserved hypothetical protein	D	0.432874
AAEL011750	actin	CS	2.58891
AAEL011752	glutathione-s-transferase theta, gst	REDOX/STRESS/MIT	-0.33931	-0.562636
AAEL011755	integral membrane protein, Tmp21-I (p23), putative	TRP	-0.543808
AAEL011762	conserved hypothetical protein	U	-0.583555
AAEL011776	soluble nsf attachment protein (snap)	TRP	-0.516049	-0.564326
AAEL011781	perixosomal biogenesis factor	TRP	-0.557788
AAEL011799	conserved hypothetical protein	U	-0.59387
AAEL011813	conserved hypothetical protein	D	0.761574
AAEL011863	abc transporter	TRP	-0.497498	-0.193072
AAEL011866	DNA-directed RNA polymerase III 25 kDa polypeptide	RTT	-0.470477	0.0725585
AAEL011875	conserved hypothetical protein	U	-0.709321	-0.536708
AAEL011885	monocarboxylate transporter	TRP	-0.536845	0.239762
AAEL011904	zinc finger protein	D	0.503023	0.164075
AAEL011905	myosin i	CS	2.57557	-0.337765
AAEL011921	conserved hypothetical protein	U	-0.759598	-0.420856
AAEL011938	conserved hypothetical protein	U	-0.909247
AAEL011939	conserved hypothetical protein	U	-0.858079
AAEL011952	kelch repeat protein	D	0.615227	-0.161261
AAEL011972	actin binding protein, putative	CS	2.55707	0.174993
AAEL011979	calmodulin	D	0.297995	0.402475
AAEL011982	cortactin	CS	1.38819	0.454211
AAEL011984	conserved hypothetical protein	U	-0.609644
AAEL011985	conserved hypothetical protein	CS	1.18224	0.10416
AAEL012015	DEAD box ATP-dependent RNA helicase	RTT	-0.46576	0.0871152
AAEL012023	conserved hypothetical protein	U	-0.952026
AAEL012029	conserved hypothetical protein	D	0.202663	0.509519
AAEL012031	conserved hypothetical protein	CS	1.17878	0.409805
AAEL012036	sulfate transporter	TRP	-0.502962
AAEL012041	sulfate transporter	TRP	-0.542432	-0.22227
AAEL012048	conserved hypothetical protein	U		0.41728
AAEL012062	na+/k+ atpase alpha subunit	TRP	-0.535659
AAEL012076	conserved hypothetical protein	D	0.60883	0.309671
AAEL012113	vacuolar ATP synthase proteolipid subunit	TRP	-0.522807	-0.474685
AAEL012121	hypothetical protein	U	-1.25664	-0.797196
AAEL012127	hypothetical protein	U		0.42394
AAEL012130	ordml, arthropod	D	0.409428
AAEL012131	cationic amino acid transporter	TRP	-0.577984	-0.188393
AAEL012154	2,3-cyclic-nucleotide 2-phosphodiesterase	RTT	-0.435909	-0.204885
AAEL012155	conserved hypothetical protein	U	-0.739667	-0.475125
AAEL012160	intracellular, zinc ion binding	D	0.487708	0.545295
AAEL012173	hypothetical protein	U	-0.594282
AAEL012175	ATP synthase alpha subunit mitochondrial	TRP	-0.523824	-0.358292
AAEL012187	lethal(3)malignant brain tumor	D	0.256557	0.431225
AAEL012189	multidrug resistance protein 1 (atp-binding cassette C1)	TRP	-0.498863	-0.405444
AAEL012198	adp,atp carrier protein	TRP	-0.566496
AAEL012209	ring finger protein	TRP	-0.501989
AAEL012227	conserved hypothetical protein	U	-1.12722	-0.535495
AAEL012232	hypothetical protein	U	-0.627733	-0.0931119
AAEL012235	conserved hypothetical protein	CS	1.17679	0.273436
AAEL012237	bhlhzip transcription factor max/bigmax	RTT	-0.446967
AAEL012246	conserved hypothetical protein	U	-0.744104	-0.194927
AAEL012265	transcription initiation factor RRN3	RTT	-0.458062
AAEL012271	transcription factor btf3	RTT	-0.454677	-0.629731
AAEL012293	conserved hypothetical protein	U	-0.688039	-0.340006
AAEL012300	conserved hypothetical protein	U	-0.614403	-0.198696
AAEL012310	actin	CS	2.34569
AAEL012316	arsenical pump-driving atpase	TRP	-0.543814
AAEL012328	conserved hypothetical protein	U		-0.522684
AAEL012330	tata-box binding protein	RTT	-0.446492	-0.145783
AAEL012348	splicing factor 3a	RTT	-0.447694	-0.433731
AAEL012358	hypothetical protein	U	-1.10441	-0.810275
AAEL012361	conserved hypothetical protein	U	-0.610529
AAEL012395	ATP-binding cassette transporter	TRP	-0.501355	-0.299942
AAEL012421	cadherin	CS	1.93564	0.17845
AAEL012438	conserved hypothetical protein	U	-1.04029
AAEL012440	sodium-bile acid cotransporter	TRP	-0.501015	0.205303
AAEL012442	conserved hypothetical protein	U	-0.67099	-0.416513
AAEL012448	conserved hypothetical protein	D	0.406263	0.20359
AAEL012451	conserved hypothetical protein	TRP	-0.510706
AAEL012460	conserved hypothetical protein	U	-0.724753
AAEL012472	kinesin light chain 1 and	CS	2.40633
AAEL012483	conserved hypothetical protein	U	-1.32162	-0.429068
AAEL012487	hypothetical protein	D	0.394522	0.520845
AAEL012503	nuclear transcribed mRNA catabolic process, nonsense-mediated decay, nucleus, cytoplasm, exon-exon junction complex	RTT	-0.457367	-0.436249
AAEL012511	conserved hypothetical protein	U	-1.00268	-0.331451
AAEL012515	tumor suppressor protein, putative	TRP	-0.513925	-0.107127
AAEL012535	conserved hypothetical protein	D	0.528979	0.223371
AAEL012546	DNA replication licensing factor MCM6	RTT	-0.491538
AAEL012561	prominin (prom) protein	D	0.453344	0.245585
AAEL012576	pyruvate kinase	D	0.849099
AAEL012584	DNA topoisomerase/gyrase	RTT	-0.426993	-0.296405
AAEL012586	conserved hypothetical protein	U	-0.729866	-0.6578
AAEL012605	conserved hypothetical protein	D	0.763198
AAEL012631	myosin i	CS	2.29604	0.13202
AAEL012632	hypothetical protein	D	0.50559	0.833884
AAEL012637	hypothetical protein	D	0.555862	0.116861
AAEL012656	U2 small nuclear ribonucleoprotein a	RTT	-0.450789
AAEL012657	syntaxin, putative	TRP	-0.524113	-0.203732
AAEL012660	conserved hypothetical protein	U		0.465532
AAEL012661	eukaryotic translation initiation factor	RTT	-0.478203
AAEL012674	d-amino acid oxidase	TRP	-0.504653
AAEL012686	ribosomal protein S12, putative	RTT	-0.4479
AAEL012698	ATP-binding cassette sub-family A member 3, putative	TRP	-0.502796	-0.188079
AAEL012701	ATP-binding cassette sub-family A member 3, putative	TRP	-0.507618	-0.102011
AAEL012710	conserved hypothetical protein	U		-0.458076
AAEL012723	mitogen activated protein kinase kinase 2, mapkk2, mek2	D	0.53547	1.33697
AAEL012728	hypothetical protein	CS	1.12059
AAEL012742	conserved hypothetical protein	U	-0.587445
AAEL012802	conserved hypothetical protein	D	0.36835	0.533785
AAEL012804	conserved hypothetical protein	U	-0.629484	-0.6883
AAEL012808	glucose dehydrogenase	TRP	-0.555201	-0.275845
AAEL012819	vacuolar ATP synthase subunit g	TRP	-0.511588
AAEL012838	conserved hypothetical protein	U	-0.583454	-0.343352
AAEL012841	conserved hypothetical protein	D	0.408526	0.301588
AAEL012843	tubulin gamma chain	CS	1.33235
AAEL012849	hypothetical protein	U	-0.641211	-0.284135
AAEL012860	conserved hypothetical protein	U	-0.622504	-0.323109
AAEL012871	hypothetical protein	TRP	-0.528855	-0.509101
AAEL012872	hypothetical protein	U	-1.5713	0.322015
AAEL012875	snare protein sec22	TRP	-0.534163
AAEL012876	conserved hypothetical protein	U	-0.584739
AAEL012877	homeobox protein extradenticle, putative	RTT	-0.466097	-0.140015
AAEL012888	dcapl	CS	1.21337
AAEL012900	conserved hypothetical protein	U	-0.921939	-0.708825
AAEL012912	conserved hypothetical protein	U	-0.680743	-0.400551
AAEL012919	conserved hypothetical protein	U	-0.602822	-0.545803
AAEL012936	conserved hypothetical protein	U	-0.811146
AAEL012939	gamma-subunit,methylmalonyl-CoA decarboxylase, putative	D	0.769763
AAEL012942	conserved hypothetical protein	U		0.715993
AAEL012957	conserved hypothetical protein	D	0.695113
AAEL012960	importin alpha	TRP	-0.561236	-0.100011
AAEL012961	vacuolar protein sorting 26, vps26	TRP	-0.527114	0.017296
AAEL012962	DEAD box ATP-dependent RNA helicase	RTT	-0.464502	-0.324569
AAEL012974	glycine cleavage system h protein	M	-0.290749	-0.406962
AAEL012987	hypothetical protein	CS	1.52546	0.537961
AAEL012993	conserved hypothetical protein	U	-1.15512	-0.828522
AAEL012995	enhancer of zeste, ezh	M	-0.274152	-0.465812
AAEL013002	cdk9	D	0.706706	0.183285
AAEL013004	conserved hypothetical protein	U	-0.792744
AAEL013013	hypothetical protein	U	-0.593111
AAEL013020	DNA-J/hsp40	RTT	-0.437942
AAEL013021	hypothetical protein	RTT	-0.473682
AAEL013046	glucose-methanol-choline (gmc) oxidoreductase	TRP	-0.557664	-0.606418
AAEL013060	hypothetical protein	U	-0.736632	-0.288204
AAEL013064	tubulin gamma chain	CS	1.20666
AAEL013088	conserved hypothetical protein	D	0.460251	-0.165742
AAEL013090	hypothetical protein	U	-0.711746
AAEL013092	cation chloride cotransporter	TRP	-0.508074
AAEL013098	coatomer	TRP	-0.534818
AAEL013103	conserved hypothetical protein	D	-0.195537	-0.521285
AAEL013107	conserved hypothetical protein	D	0.538992
AAEL013121	zeta-coat protein	TRP	-0.531062	0.0937593
AAEL013134	DNA-directed RNA polymerase I largest subunit	RTT	-0.483493	-0.464915
AAEL013135	chromodomain helicase DNA binding protein	RTT	-0.429631
AAEL013142	conserved hypothetical protein	U	-0.62391
AAEL013144	eukaryotic translation initiation factor 3 subunit	RTT	-0.455462	0.18452
AAEL013176	conserved hypothetical protein	U	-1.24974	-0.77749
AAEL013177	nucleotide-binding protein, putative	D	0.456673
AAEL013182	ATP-dependent RNA helicase	RTT	-0.440244
AAEL013189	conserved hypothetical protein	D	0.240337	0.439176
AAEL013191	conserved hypothetical protein	U	-0.952337	0.206071
AAEL013199	DNA-J, putative	RTT	-0.440096
AAEL013218	thiamine transporter	D	0.614011	0.420158
AAEL013221	60S ribosomal protein L10a	RTT	-0.448729	-0.0418998
AAEL013226	conserved hypothetical protein	D	0.455017
AAEL013229	tubulin alpha chain	CS	1.23993
AAEL013230	coatomer delta subunit	TRP	-0.543207
AAEL013235	ATP-dependent RNA helicase	RTT	-0.448649
AAEL013242	microtubule binding protein, putative	CS	1.95634	0.238957
AAEL013275	importin beta-1	TRP	-0.526445
AAEL013287	conserved hypothetical protein (cystatin-like domain; cysteine-type endopeptidase inhibitor activity)	U	-0.651311
AAEL013302	vacuolar ATP synthase subunit g	TRP	-0.514514
AAEL013306	hypothetical protein	U	-0.787692	-0.66468
AAEL013307	conserved hypothetical protein	U	-0.707167
AAEL013317	hypothetical protein	U	-0.615796
AAEL013359	DEAD box ATP-dependent RNA helicase	RTT	-0.457236
AAEL013386	vacuolar sorting protein	TRP	-0.5559
AAEL013392	conserved hypothetical protein	U	-0.703265
AAEL013400	DEAD box ATP-dependent RNA helicase	RTT	-0.469424	-0.478656
AAEL013402	hypothetical protein	U	-1.01049
AAEL013404	tetraspanin, putative	TRP	-0.527619	0.162197
AAEL013410	conserved hypothetical protein	U	-1.05195	-0.435047
AAEL013411	hypothetical protein	CS	1.73158	1.27521
AAEL013457	RNA polymerase small Zn-binding subunit, putative	RTT	-0.470988
AAEL013495	conserved hypothetical protein	U		-0.615112
AAEL013521	tryptophanyl-tRNA synthetase	M	-0.267169	-0.45248
AAEL013523	hypothetical protein	U	-0.650938	0.191328
AAEL013533	conserved hypothetical protein	RTT	-0.459803	-0.463075
AAEL013537	hypothetical protein	U	-0.855079
AAEL013545	hypothetical protein	U	-0.643466
AAEL013547	conserved hypothetical protein	D	0.459292
AAEL013567	ATP-dependent bile acid permease	TRP	-0.534498
AAEL013574	apolipoprotein D, putative	D	0.812826
AAEL013578	hypothetical protein	U	-0.765648
AAEL013597	conserved hypothetical protein	D	0.335317	0.410111
AAEL013614	clathrin heavy chain	TRP	-0.52426	-0.336991
AAEL013625	40S ribosomal protein S5	RTT	-0.447732
AAEL013627	conserved hypothetical protein	U	-0.595431	-0.226372
AAEL013631	mmr1/hsr1 GTP binding protein	D	0.430682
AAEL013641	conserved hypothetical protein	U	-0.853774
AAEL013643	mitochondrial transcription factor A, putative	RSM	-0.321958	-0.643376
AAEL013655	conserved hypothetical protein	U		-0.4421
AAEL013656	bm-40 precursor	D	0.644214
AAEL013658	conserved hypothetical protein	TRP	-0.521494	-0.386543
AAEL013661	actin binding protein, putative	CS	1.24974
AAEL013675	eukaryotic translation initiation factor	RTT	-0.464971	-0.309351
AAEL013684	conserved hypothetical protein	U	-0.594055
AAEL013687	conserved hypothetical protein	U	-0.646328	0.170741
AAEL013688	conserved hypothetical protein	U	-0.61307	-0.343318
AAEL013699	hypothetical protein	U	-0.624463	-0.577557
AAEL013724	conserved hypothetical protein	U	-1.14706	-0.84662
AAEL013739	electron transport oxidoreductase	TRP	-0.5533
AAEL013741	hypothetical protein	U	-0.725476	-0.652192
AAEL013742	conserved hypothetical protein	U	-0.713435	-0.402701
AAEL013746	conserved hypothetical protein	U	-1.27588
AAEL013756	zinc/iron transporter	TRP	-0.511089	-0.310389
AAEL013768	glial maturation factor	CS	2.99378	0.248569
AAEL013795	spliceosome associated protein	RTT	-0.471897	-0.426005
AAEL013808	fascin	CS	2.51915
AAEL013815	conserved hypothetical protein	U	-0.686633
AAEL013818	spliceosome associated protein	RTT	-0.449695	0.232975
AAEL013825	helicase	RTT	-0.460579	-0.20867
AAEL013827	hypothetical protein	D	0.40627
AAEL013854	ATP-binding cassette transporter	TRP	-0.503658	-0.176713
AAEL013862	arginyl-tRNA synthetase	RTT	-0.445679
AAEL013863	phosphatidylinositol-binding clathrin assembly protein	TRP	-0.523759	0.130369
AAEL013866	wdpeat protein	D	0.480909
AAEL013870	hypothetical protein	U	-0.68007	-0.385629
AAEL013875	tetraspanin, putative	TRP	-0.515765	0.344026
AAEL013904	3-hydroxyisobutyrate dehydrogenase	M	-0.269831	-0.484546
AAEL013905	conserved hypothetical protein	U		0.45432
AAEL013915	monocarboxylate transporter	TRP	-0.49952	-0.25187
AAEL013921	hypothetical protein	U	-0.822218
AAEL013941	p19 protein, putative	D	0.8286	0.336506
AAEL013950	DEAD box ATP-dependent RNA helicase	RTT	-0.488673	-0.187628
AAEL013962	mutagen-sensitive, putative	D	0.0665491	0.403013
AAEL013966	ATP-dependent clp protease atp-binding subunit clpx	TRP	-0.561785	-0.177223
AAEL013968	conserved hypothetical protein	RTT	-0.490014	0.130126
AAEL013987	conserved hypothetical protein	U	-0.632307	-0.115496
AAEL013989	protein translocation complex beta subunit, putative	TRP	-0.530583	-0.189925
AAEL013998	conserved hypothetical protein	RTT	-0.485459
AAEL014021	mediator complex, 155kD-subunit, putative	D	0.653514
AAEL014029	t1/st2 receptor binding protein	TRP	-0.519117	-0.160473
AAEL014039	conserved hypothetical protein	U	-0.965813
AAEL014043	hypothetical protein	U	-0.61076	-0.285199
AAEL014045	allantoicase	D	0.744829
AAEL014052	endoplasmic reticulum protein erp29	TRP	-0.522995	-0.300468
AAEL014054	conserved hypothetical protein	U	-0.642896	-0.302819
AAEL014058	copper homeostasis protein	TRP	-0.544769
AAEL014068	conserved hypothetical protein	U	-0.722894	-0.397161
AAEL014084	kinesin eg-5	CS	1.13263
AAEL014085	ionotropic glutamate receptor-invertebrate	D	0.157195	0.451451
AAEL014104	conserved hypothetical protein	U		-0.450983
AAEL014105	hypothetical protein	D	0.478967	0.34442
AAEL014111	tubulin-specific chaperone, putative	CS	3.14646
AAEL014127	adp,atp carrier protein	TRP	-0.545485	-0.326421
AAEL014155	ATP-dependent RNA helicase	RTT	-0.444463	-0.129991
AAEL014160	conserved hypothetical protein	U	-1.38012	-0.278953
AAEL014167	U1 small nuclear ribonucleoprotein A	RTT	-0.469447	-0.250102
AAEL014177	adpbosylation factor, arf	D	0.513599	0.160771
AAEL014178	DNA polymerase delta catalytic subunit	RTT	-0.471226	-0.118714
AAEL014185	hypothetical protein	U	-0.59777	-0.143913
AAEL014189	conserved hypothetical protein	RTT	-0.449544	0.11615
AAEL014198	cdp-diacylglycerol--glycerol-3-phosphate 3-phosphatidyltransferase	M	-0.267385	-0.402147
AAEL014207	sugar transporter	TRP	-0.505511	-0.234682
AAEL014252	sulfite reductase	D	-0.205196	-0.512482
AAEL014257	hypothetical protein	U	-0.653793	-0.206396
AAEL014265	conserved hypothetical protein	U	-0.61463
AAEL014273	hypothetical protein	U	-0.657948
AAEL014283	conserved hypothetical protein	U	-0.598405	0.0883899
AAEL014285	growth hormone inducible transmembrane protein	D	0.906115	0.267775
AAEL014292	40S ribosomal protein S24	RTT	-0.380008	-0.404528
AAEL014294	conserved hypothetical protein	U	-0.752473
AAEL014311	tetraspanin, putative	TRP	-0.518316
AAEL014338	hypothetical protein	U	-1.21361
AAEL014339	conserved hypothetical protein	D	0.439387	0.406416
AAEL014342	hypothetical protein	U	-0.955254
AAEL014345	conserved hypothetical protein	U	-0.688979
AAEL014375	clathrin coat assembly protein ap17	TRP	-0.514644
AAEL014383	conserved hypothetical protein	U	-0.746975	-0.258599
AAEL014388	conserved hypothetical protein	U	-1.22318	-0.810322
AAEL014410	conserved hypothetical protein	U		0.401512
AAEL014414	DEAD box ATP-dependent RNA helicase	RTT	-0.478366	-0.319588
AAEL014419	conserved hypothetical protein	CS	1.49954	-0.0876871
AAEL014423	conserved hypothetical protein	CS	1.34237	0.531185
AAEL014438	Juvenile hormone-inducible protein, putative	D	0.989743
AAEL014441	conserved hypothetical protein	U	-0.703726	-0.206333
AAEL014454	hypothetical protein	U	-0.743447	-0.629776
AAEL014490	conserved hypothetical protein	U	-0.766517
AAEL014497	hypothetical protein	D	0.827575	0.183209
AAEL014500	cation chloride cotransporter	TRP	-0.515297	-0.19424
AAEL014505	succinate dehydrogenase, putative	TRP	-0.520606	-0.26146
AAEL014511	predicted protein	U	-0.913953	-0.640909
AAEL014524	DNA replication licensing factor MCM4	RTT	-0.488318	-0.232413
AAEL014530	hypothetical protein	U	-0.660503
AAEL014538	hypothetical protein	U	-0.638431	-0.599445
AAEL014549	conserved hypothetical protein	U	-0.662031
AAEL014576	conserved hypothetical protein	U	-0.604327
AAEL014577	conserved hypothetical protein	U	-0.905243
AAEL014598	huntingtin interacting protein	CS	1.62968
AAEL014606	cytochrome P450	REDOX/STRESS/MIT	-0.349116	-0.414312
AAEL014625	hypothetical protein	U	-0.610111
AAEL014645	conserved hypothetical protein	U	-0.585316
AAEL014660	integrin alpha-ps	CS	1.1169
AAEL014698	hypothetical protein	U	-1.27965	-0.397025
AAEL014699	abc transporter	TRP	-0.513412
AAEL014703	hypothetical protein	CS	1.18103
AAEL014705	conserved hypothetical protein	D	0.446126	0.241679
AAEL014730	neurobeachin	TRP	-0.525467	-0.318248
AAEL014733	nuclear pore complex protein nup214	TRP	-0.565251	-0.30022
AAEL014748	DNA repair protein rad50	RTT	-0.448854	-0.183972
AAEL014796	translation elongation factor g	RTT	-0.465372	-0.290871
AAEL014799	conserved hypothetical protein	D	0.785026	0.209863
AAEL014819	conserved hypothetical protein	U	-0.68119	-0.15881
AAEL014821	hypothetical protein	D	0.779866	0.512556
AAEL014836	28S ribosomal protein S15, mitochondrial precursor	RTT	-0.475716	-0.277172
AAEL014844	conserved hypothetical protein	D	0.427485	0.0501298
AAEL014847	innexin	CS	2.65337
AAEL014887	conserved hypothetical protein	U	-0.673435	-0.397581
AAEL014894	conserved hypothetical protein	U	-1.20889	-0.792294
AAEL014895	M protein type, putative	D	-0.093136	0.44639
AAEL014901	conserved hypothetical protein	D	0.51714	0.801485
AAEL014902	cation efflux protein/ zinc transporter	TRP	-0.533109	-0.663078
AAEL014904	DEAD box ATP-dependent RNA helicase	RTT	-0.47678	-0.218025
AAEL014905	hypothetical protein	U	-0.660818	-0.552421
AAEL014913	pyruvate kinase	D	0.871683	0.273156
AAEL014932	transcription factor btf3	RTT	-0.456409
AAEL014948	zinc finger protein	D	0.918235	0.350128
AAEL014992	rab gdp/gtp exchange factor	D	0.403889	0.23517
AAEL015001	coatomer	TRP	-0.513302	-0.0922721
AAEL015006	60S ribosomal protein L23	RTT	-0.471727
AAEL015012	hypothetical protein	U	-0.635487
AAEL015014	conserved hypothetical protein	U		0.461824
AAEL015049	60S ribosomal protein L35	RTT	-0.436923	-0.091916
AAEL015057	hypothetical protein	CS	1.10455
AAEL015059	conserved hypothetical protein	D	0.543806
AAEL015084	hypothetical protein	D	0.591426	0.377379
AAEL015100	calnexin	D	0.476448	0.336941
AAEL015146	ATP-binding cassette sub-family A member 3, putative	TRP	-0.531603	-0.132954
AAEL015181	conserved hypothetical protein	U		-0.643151
AAEL015199	wdpeat protein	D	0.475876	0.275477
AAEL015237	conserved hypothetical protein	D	0.935229	0.314538
AAEL015238	conserved hypothetical protein	U	-0.971033
AAEL015239	hypothetical protein	U	-0.619086	0.0942501
AAEL015297	DNA-dependent RNA polymerase, putative	RTT	-0.467581
AAEL015300	conserved hypothetical protein	D	0.46683
AAEL015304	conserved hypothetical protein	U	-0.898116	-0.532959
AAEL015305	sulfotransferase (sult)	D	0.421711
AAEL015306	hypothetical protein	U	-0.610833	-0.443067
AAEL015319	hypothetical protein	U		0.933435
AAEL015339	hypothetical protein	U	-1.06592	-0.827784
AAEL015356	conserved hypothetical protein	U	-0.585968	-0.174414
AAEL015379	conserved hypothetical protein	U	-0.646557
AAEL015392	conserved hypothetical protein	D	-0.168104	0.510794
AAEL015425	conserved hypothetical protein	U	-0.635276	-0.216532
AAEL015437	conserved hypothetical protein	U	-0.660858	-0.186098
AAEL015440	hypothetical protein	U	-1.34223	0.198454
AAEL015441	spliceosomal protein sap	RTT	-0.490292	-0.326175
AAEL015449	ribosome biogenesis protein brix	RTT	-0.491926
AAEL015466	conserved hypothetical protein	D	0.436426	0.17753
AAEL015485	seven in absentia, putative	D	-0.180341	0.509731
AAEL015489	conserved hypothetical protein	RTT	-0.441222	-0.138867
AAEL015512	translation initiation factor 5C, putative	RTT	-0.449134	-0.154142
AAEL015532	THO complex, putative	TRP	-0.55692
AAEL015549	calcineurin b subunit	TRP	-0.551154
AAEL015553	5-hydroxytryptamine 2 receptor	D	0.56523	0.451146
AAEL015564	conserved hypothetical protein	U		0.45719
AAEL015578	alpha-esterase	REDOX/STRESS/MIT	-0.31239	0.479188
AAEL015595	conserved hypothetical protein	D	0.412576	0.213343
AAEL015603	ceramide kinase	D	0.811124	0.186775
AAEL015607	conserved hypothetical protein	U	-0.742748	-0.422243
AAEL015617	conserved hypothetical protein	U	-0.754093	-0.296396
AAEL015633	conserved hypothetical protein	U	-0.776775	-0.488314
AAEL015636	interleukin enhancer binding factor	D	0.433808
AAEL015645	RNA binding motif protein	RTT	-0.484814
AAEL015674	histone H2B	RTT	-0.431002
AAEL015675	histone H2B	RTT	-0.431146
AAEL015676	histone H2B	RTT	-0.431337
AAEL015677	histone H2B	RTT	-0.431561
AAEL015678	histone H2B	RTT	-0.434855	-0.186275
AAEL015679	histone H2B	RTT	-0.432736	-0.254786
AAEL015680	histone H2B	RTT	-0.434302	-0.183531
AAEL015681	histone H2B	RTT	-0.433852	-0.411736
AAEL016023	tRNA-Ala	RTT	-0.416444
AAEL016038	tRNA-Ala	RTT	-0.408382
AAEL016043	tRNA-Val	RTT	-0.411292	-0.386004
AAEL016045	tRNA-Ala	RTT	-0.421417	-0.442993
AAEL016047	tRNA-Ala	RTT	-0.417356
AAEL016048	tRNA-Ala	RTT	-0.421147	-0.1063
AAEL016049	tRNA-Ala	RTT	-0.479518
AAEL016050	tRNA-Ala	RTT	-0.400535
AAEL016078	tRNA-Ala	RTT	-0.39346	-0.418068
AAEL016081	tRNA-Ala	RTT	-0.442361	-0.406719
AAEL016093	tRNA-Ala	RTT	-0.476273
AAEL016105	tRNA-Ala	RTT	-0.404289
AAEL016112	tRNA-Ala	RTT	-0.420154	-0.38522
AAEL016117	tRNA-Tyr	RTT	-0.425462
AAEL016118	tRNA-Tyr	RTT	-0.419164
AAEL016136	tRNA-Ala	RTT	-0.417732	-0.2218
AAEL016138	tRNA-Ala	RTT	-0.402221
AAEL016142	tRNA-Ala	RTT	-0.407737
AAEL016143	tRNA-Ala	RTT	-0.418721
AAEL016147	tRNA-Ala	RTT	-0.475355	-0.377473
AAEL016149	tRNA-Tyr	RTT	-0.418745	0.468971
AAEL016150	tRNA-Tyr	RTT	-0.42077	-0.147322
AAEL016151	tRNA-Tyr	RTT	-0.424988	-0.173372
AAEL016152	tRNA-Tyr	RTT	-0.421019	-0.138887
AAEL016153	tRNA-Tyr	RTT	-0.424163
AAEL016154	tRNA-Tyr	RTT	-0.423285	-0.313739
AAEL016155	tRNA-Tyr	RTT	-0.487025
AAEL016157	tRNA-Tyr	RTT	-0.424
AAEL016174	tRNA-Ala	RTT	-0.403942
AAEL016175	tRNA-Ala	RTT	-0.413183	-0.183546
AAEL016205	tRNA-Ala	RTT	-0.404229
AAEL016236	tRNA-Tyr	RTT	-0.417855
AAEL016237	tRNA-Tyr	RTT	-0.422252	-0.328675
AAEL016238	tRNA-Tyr	RTT	-0.490563	-0.407515
AAEL016260	tRNA-Tyr	RTT	-0.422168
AAEL016290	tRNA-Ala	RTT	-0.412061	-0.26834
AAEL016292	tRNA-Ala	RTT	-0.400174	0.174131
AAEL016293	tRNA-Ala	RTT	-0.412466	-0.127434
AAEL016294	tRNA-Ala	RTT	-0.488104
AAEL016299	tRNA-Ala	RTT	-0.484214	-0.127612
AAEL016300	tRNA-Ala	RTT	-0.41485	-0.306428
AAEL016305	tRNA-Ala	RTT	-0.411706
AAEL016316	tRNA-Val	RTT	-0.403078	-0.203191
AAEL016317	tRNA-Ala	RTT	-0.403401
AAEL016319	tRNA-Ala	RTT	-0.408829	-0.207012
AAEL016323	tRNA-Ala	RTT	-0.444815
AAEL016324	tRNA-Thr	RTT	-0.410625	-0.122192
AAEL016334	tRNA-Ala	RTT	-0.47847
AAEL016335	tRNA-Ala	RTT	-0.413374
AAEL016340	tRNA-Ala	RTT	-0.419779	-0.1431
AAEL016342	tRNA-Val	RTT	-0.404651	-0.407846
AAEL016346	tRNA-Ala	RTT	-0.402353
AAEL016357	tRNA-Ala	RTT	-0.42045
AAEL016358	tRNA-Ala	RTT	-0.40403
AAEL016364	tRNA-Ala	RTT	-0.40077
AAEL016368	tRNA-Ala	RTT	-0.417321
AAEL016371	tRNA-Ala	RTT	-0.408909	-0.147163
AAEL016372	tRNA-Ser	RTT	-0.418086	-0.10537
AAEL016376	tRNA-Ala	RTT	-0.407307	-0.609411
AAEL016378	tRNA-Ala	RTT	-0.419363	-0.24371
AAEL016379	tRNA-Ala	RTT	-0.41838	-0.156343
AAEL016380	tRNA-Ala	RTT	-0.418686
AAEL016414	tRNA-Ala	RTT	-0.41578	-0.141006
AAEL016415	tRNA-Ala	RTT	-0.413124
AAEL016429	tRNA-Ala	RTT	-0.47315
AAEL016448	tRNA-Ala	RTT	-0.420719
AAEL016472	tRNA-Ala	RTT	-0.404301	0.183633
AAEL016482	tRNA-Ala	RTT	-0.481158	-0.161623
AAEL016500	tRNA-Ala	RTT	-0.403847
AAEL016510	tRNA-Leu	RTT	-0.40448
AAEL016563	tRNA-Ala	RTT	-0.411106	-0.496005
AAEL016569	tRNA-Val	RTT	-0.453625	-0.465799
AAEL016571	tRNA-Ala	RTT	-0.469275	-0.338936
AAEL016579	tRNA-Ala	RTT	-0.446761
AAEL016644	tRNA-Ala	RTT	-0.40647	-0.163288
AAEL016650	tRNA-Ala	RTT	-0.420031	-0.180188
AAEL016659	tRNA-Ala	RTT	-0.421099	-0.551502
AAEL016661	tRNA-Ala	RTT	-0.481124	-0.247447
AAEL016663	tRNA-Ala	RTT	-0.4106	-0.319997
AAEL016672	tRNA-Ala	RTT	-0.408319
AAEL016674	tRNA-Ala	RTT	-0.407881
AAEL016680	tRNA-Tyr	RTT	-0.42272
AAEL016681	tRNA-Tyr	RTT	-0.48946	-0.655984
AAEL016700	tRNA-Ala	RTT	-0.419736	0.0877502
AAEL016735	tRNA-Ala	RTT	-0.445535	-0.242173
AAEL016741	tRNA-Ala	RTT	-0.407884	0.164425
AAEL016744	tRNA-Ala	RTT	-0.407878
AAEL016758	tRNA-Ala	RTT	-0.405795	-0.181414
AAEL016763	tRNA-Ala	RTT	-0.408447
AAEL016768	tRNA-Ala	RTT	-0.419452	-0.402908
AAEL016773	tRNA-Ala	RTT	-0.421134
AAEL016784	tRNA-Ala	RTT	-0.421722
AAEL016797	tRNA-Asp	RTT	-0.403852	-0.146693
AAEL016798	tRNA-Ala	RTT	-0.40391
AAEL016799	tRNA-Ala	RTT	-0.384947	0.406993
AAEL016801	tRNA-Ala	RTT	-0.479003
AAEL016806	tRNA-Ser	RTT	-0.411261	0.173564
AAEL016810	tRNA-Ala	RTT	-0.409814	-0.215532
AAEL016812	tRNA-Ala	RTT	-0.416417	-0.402327
AAEL016829	tRNA-Leu	RTT	-0.418616
AAEL016835	tRNA-Ala	RTT	-0.412683
AAEL016846	tRNA-Ala	RTT	-0.412967
AAEL016867	tRNA-Ala	RTT	-0.41431
AAEL016889	tRNA-Ala	RTT	-0.400892
AAEL016903	tRNA-Ala	RTT	-0.471764	0.107306
AAEL016908	tRNA-Ala	RTT	-0.482692
AAEL016917	tRNA-Ala	RTT	-0.403192
AAEL016928	tRNA-Ala	RTT	-0.40266
AAEL016933	tRNA-Val	RTT	-0.418883	-0.0522332
AAEL016937	tRNA-Ala	RTT	-0.404802
AAEL016941	tRNA-Ala	RTT	-0.415583	-0.32347
AAEL016949	tRNA-Ala	RTT	-0.411337
AAEL016950	tRNA-Ala	RTT	-0.421076	-0.329648
AAEL016980	Hypothetical protein	U		-0.469118
AAEL017034	Hypothetical protein	U	-0.627739	-0.199936
AAEL017040	AaGr62 [Source:Aedes_ManualAnnotation;Acc:AAEL800918]	CSR	1.06432	0.214182
AAEL017058	Conserved hypothetical protein (chromodomain helicase DNA binding protein [Culex quinquefasciatus])	RTT	-0.467607	-0.335738
AAEL017083	Hypothetical protein	U	-0.631729	-0.404948
AAEL017101	Magnesium ion binding, nucleic acid binding, ribonuclease H activity	RTT	-0.437812
AAEL017113	Pseudouridine synthase activity, snoRNA binding (interacting selectively and non-covalently with small nucleolar RNA), box H/ACA snoRNP complex,	RTT	-0.479708
AAEL017127	Hypothetical protein	U	-0.631456
AAEL017138	odorant receptor [Source:Aedes_ManualAnnotation;Acc:AAEL800009]	CSR	1.04004	0.16659
AAEL017150	Hypothetical protein	U	-0.686542	0.175483
AAEL017164	nucleic acid binding	D	0.645297
AAEL017172	ribokinase , catalyses the phosphorlation of ribose to ribose-5phosphate using ATP.	D	0.617856
AAEL017193	Hypothetical protein	U	-0.737075
AAEL017195	Hypothetical protein	U	-0.620198
AAEL017198	Translation, Intracellular, ribosome, ribonucleoprotein complex, RNA binding, structural constituent of ribosome, zinc ion binding, metal ion binding. Interacts with any metal ion, ribosomal RNA, zinc ions.	RTT	-0.467765	-0.0629182
AAEL017199	Hypothetical protein	U		-0.402209
AAEL017204	integral to membrane, cellular component,	D	0.829488
AAEL017212	hypothetical protein	U	-0.620393	-0.419749
AAEL017213	DNA binding, DNA-directed RNA polymerase activity, transcription	RTT	-0.452539	-0.230554
AAEL017233	Nucleus , cytoplasm, zinc ion binding, keratinization, cell differentiation, intracellular.	D	0.67895	0.122963
AAEL017239	Protein binding, cell adhesion, zinc-ion binding	D	0.572992
AAEL017258	possible mucin (binding to pathogens as part of the immune system,	CS	2.45967
AAEL017275	Conserved hypothetical protein (membrane carboxypeptidase/penicillin-binding protein PbpC domain)	U		0.440037
AAEL017283	Conserved hypothetical protein (zinc finger protein 307 [Culex quinquefasciatus])	D	0.44069
AAEL017319	Conserved hypothetical protein	U	-1.06265
AAEL017332	Hypothetical protein	U	-0.764781	0.334286
AAEL017363	DNA-directed RNA polymerase II largest subunit, putative	RTT	-0.448543	-0.0785874
AAEL017364	AaGr54 [Source:Aedes_ManualAnnotation;Acc:AAEL800910]	CSR	1.01119
AAEL017371	SNARE protein, putative (SNARE Vti1a protein [Culex quinquefasciatus] )	TRP	-0.504972
AAEL017379	Conserved hypothetical protein (cytochrome c oxidase subunit IV [Culex quinquefasciatus])	U	-0.591552
AAEL017383	Hypothetical protein	U	-0.616497
AAEL017392	Hypothetical protein	U	-0.690712	-0.259976
AAEL017410	GPCR Gastrin/Bombesin Family [Source:Aedes_ManualAnnotation;Acc:AAEL800680]	D	0.51167
AAEL017413	Hypothetical protein	U	-0.631546
AAEL017439	hypothetical protein	U	-0.960906	-0.456539
AAEL017458	folic acid binding, transport, reduced folate carrier activity, membrane	D	0.972699
AAEL017481	RNA binding	RTT	-0.487291	-0.51504
AAEL017508	binding transport, membrane, transmembrane transport	TRP	-0.551891	-0.502403
AAEL017545	hypothetical protein	U	-0.798209
AAEL017562	transport, integral to membrane, vesicel-mediated transport.	TRP	-0.542195	-0.27587
AAEL017565	AaGr63 [Source:Aedes_ManualAnnotation;Acc:AAEL800919]	CSR	1.07349
AAEL017566	DNA binding, DNA ligase (ATP activity, ATP binding, DNA replication, DNA repair, DNA recombination.	D	-0.144112	0.601724
AAEL017576	ATP biosynthesic process, cation transport, ATPase activity, coupled to transmembrane movement of ions phosphorylative mechanism, membrane	TRP	-0.525664	-0.597515
AAEL017581	5.8S ribosomal RNA [Source: RFAM 9.0]	RTT	-0.444463
AAEL017587	Small subunit ribosomal RNA, 5' domain [Source: RFAM 9.0]	RTT	-0.409434
AAEL017591	U2 spliceosomal RNA [Source: RFAM 9.0]	RTT	-0.45404	0.338357
AAEL017592	Small subunit ribosomal RNA, 5' domain [Source: RFAM 9.0]	RTT	-0.401635
AAEL017598	Small subunit ribosomal RNA, 5' domain [Source: RFAM 9.0]	RTT	-0.493296
AAEL017600	Small subunit ribosomal RNA, 5' domain [Source: RFAM 9.0]	RTT	-0.408704
AAEL017603	Small subunit ribosomal RNA, 5' domain [Source: RFAM 9.0]	RTT	-0.480192	-0.181813
AAEL017605	Small subunit ribosomal RNA, 5' domain [Source: RFAM 9.0]	RTT	-0.477015
AAEL017607	U1 spliceosomal RNA [Source: RFAM 9.0]	RTT	-0.476207
AAEL017614	Small subunit ribosomal RNA, 5' domain [Source: RFAM 9.0]	RTT	-0.405328
AAEL017615	Small subunit ribosomal RNA, 5' domain [Source: RFAM 9.0]	RTT	-0.494319	-0.481315
AAEL017616	U4 spliceosomal RNA [Source: RFAM 9.0]	RTT	-0.495565	-0.137191
AAEL017625	U2 spliceosomal RNA [Source: RFAM 9.0]	RTT	-0.422604	-0.210682
AAEL017631	U2 spliceosomal RNA [Source: RFAM 9.0]	RTT	-0.401052
AAEL017637	U6 spliceosomal RNA [Source: RFAM 9.0]	RTT	-0.425846
AAEL017639	U6 spliceosomal RNA [Source: RFAM 9.0]	RTT	-0.494233
AAEL017644	Small subunit ribosomal RNA, 5' domain [Source: RFAM 9.0]	RTT	-0.406418
AAEL017646	U1 spliceosomal RNA [Source: RFAM 9.0]	RTT	-0.477436
AAEL017652	Small subunit ribosomal RNA, 5' domain [Source: RFAM 9.0]	RTT	-0.420635	-0.174561
AAEL017659	Small nucleolar RNA U3 [Source: RFAM 9.0]	RTT	-0.495513
AAEL017664	U2 spliceosomal RNA [Source: RFAM 9.0]	RTT	-0.469956
AAEL017671	Small subunit ribosomal RNA, 5' domain [Source: RFAM 9.0]	RTT	-0.403292
AAEL017674	U5 spliceosomal RNA [Source: RFAM 9.0]	RTT	-0.42359	-0.11346
AAEL017678	U4 spliceosomal RNA [Source: RFAM 9.0]	RTT	-0.496082
AAEL017684	U2 spliceosomal RNA [Source: RFAM 9.0]	RTT	-0.425262	-0.119905
AAEL017685	Nuclear RNase P [Source: RFAM 9.0]	RTT	-0.421684
AAEL017686	Small subunit ribosomal RNA, 5' domain [Source: RFAM 9.0]	RTT	-0.407423	-0.12277
AAEL017687	U4 spliceosomal RNA [Source: RFAM 9.0]	RTT	-0.496466
AAEL017691	U1 spliceosomal RNA [Source: RFAM 9.0]	RTT	-0.479179
AAEL017696	5.8S ribosomal RNA [Source: RFAM 9.0]	RTT	-0.440803	-0.427942
AAEL017702	U6 spliceosomal RNA [Source: RFAM 9.0]	RTT	-0.484231
AAEL017703	Small subunit ribosomal RNA, 5' domain [Source: RFAM 9.0]	RTT	-0.494436
AAEL017706	Small subunit ribosomal RNA, 5' domain [Source: RFAM 9.0]	RTT	-0.412896	-0.209044
AAEL017711	U4 spliceosomal RNA [Source: RFAM 9.0]	RTT	-0.495796	0.0754386
AAEL017714	Small subunit ribosomal RNA, 5' domain [Source: RFAM 9.0]	RTT	-0.420687
AAEL017721	Small subunit ribosomal RNA, 5' domain [Source: RFAM 9.0]	RTT	-0.407224	-0.0456222
AAEL017728	U5 spliceosomal RNA [Source: RFAM 9.0]	RTT	-0.422502
AAEL017737	U2 spliceosomal RNA [Source: RFAM 9.0]	RTT	-0.425127
AAEL017740	Small nucleolar RNA U3 [Source: RFAM 9.0]	RTT	-0.49489	-0.236901
AAEL017742	5S ribosomal RNA [Source: RFAM 9.0]	RTT	-0.425724	0.00407389
AAEL017748	U2 spliceosomal RNA [Source: RFAM 9.0]	RTT	-0.428923
AAEL017752	Small subunit ribosomal RNA, 5' domain [Source: RFAM 9.0]	RTT	-0.418081
AAEL017755	Small subunit ribosomal RNA, 5' domain [Source: RFAM 9.0]	RTT	-0.409216
AAEL017757	U5 spliceosomal RNA [Source: RFAM 9.0]	RTT	-0.428293
AAEL017760	5S ribosomal RNA [Source: RFAM 9.0]	RTT	-0.429258	-0.177479
AAEL017767	U6 spliceosomal RNA [Source: RFAM 9.0]	RTT	-0.468401	-0.181797
AAEL017771	Small subunit ribosomal RNA, 5' domain [Source: RFAM 9.0]	RTT	-0.409988
AAEL017777	5.8S ribosomal RNA [Source: RFAM 9.0]	RTT	-0.439771	-0.131656
AAEL017779	5S ribosomal RNA [Source: RFAM 9.0]	RTT	-0.429698
AAEL017782	Small subunit ribosomal RNA, 5' domain [Source: RFAM 9.0]	RTT	-0.400602	-0.527901
AAEL017784	Small subunit ribosomal RNA, 5' domain [Source: RFAM 9.0]	RTT	-0.410075	-0.0951344
AAEL017788	Small subunit ribosomal RNA, 5' domain [Source: RFAM 9.0]	RTT	-0.405588
AAEL017799	U1 spliceosomal RNA [Source: RFAM 9.0]	RTT	-0.477604
AAEL017805	U5 spliceosomal RNA [Source: RFAM 9.0]	RTT	-0.405313	-0.00186443
AAEL017810	Small subunit ribosomal RNA, 5' domain [Source: RFAM 9.0]	RTT	-0.412989
AAEL017811	RNase MRP [Source: RFAM 9.0]	RTT	-0.494271
AAEL017814	U1 spliceosomal RNA [Source: RFAM 9.0]	RTT	-0.469835	-0.51534
AAEL017815	Small subunit ribosomal RNA, 5' domain [Source: RFAM 9.0]	RTT	-0.408185	-0.125779
AAEL017816	Small subunit ribosomal RNA, 5' domain [Source: RFAM 9.0]	RTT	-0.409842	-0.200099
AAEL017824	U1 spliceosomal RNA [Source: RFAM 9.0]	RTT	-0.465498
AAEL017825	U2 spliceosomal RNA [Source: RFAM 9.0]	RTT	-0.486682	-0.205582
AAEL017827	U2 spliceosomal RNA [Source: RFAM 9.0]	RTT	-0.427179
AAEL017835	Small subunit ribosomal RNA, 5' domain [Source: RFAM 9.0]	RTT	-0.460518
AAEL017841	U1 spliceosomal RNA [Source: RFAM 9.0]	RTT	-0.478911	0.238834
AAEL017850	Small nucleolar RNA U3 [Source: RFAM 9.0]	RTT	-0.495213
AAEL017851	Small nucleolar RNA U3 [Source: RFAM 9.0]	RTT	-0.494887	-0.519679
AAEL017854	Small subunit ribosomal RNA, 5' domain [Source: RFAM 9.0]	RTT	-0.406396	-0.0176128
AAEL017855	U4 spliceosomal RNA [Source: RFAM 9.0]	RTT	-0.495926
AAEL017857	U2 spliceosomal RNA [Source: RFAM 9.0]	RTT	-0.428915	-0.13288
AAEL017858	Small subunit ribosomal RNA, 5' domain [Source: RFAM 9.0]	RTT	-0.404721	-0.215642
AAEL017860	U1 spliceosomal RNA [Source: RFAM 9.0]	RTT	-0.478619	-0.252121
AAEL017864	U2 spliceosomal RNA [Source: RFAM 9.0]	RTT	-0.424892
AAEL017874	MiRNA is single stranded RNA, typically 21-23 base pairs long, that is thought to be invovled in gene regulation (especially inhibition of protein expression). NO protein product	RTT	-0.444918	0.860333
AAEL017876	U6 spliceosomal RNA [Source: RFAM 9.0]	RTT	-0.426798	-0.199607
AAEL017877	Small subunit ribosomal RNA, 5' domain [Source: RFAM 9.0]	RTT	-0.416855	-0.476318
AAEL017880	Small subunit ribosomal RNA, 5' domain [Source: RFAM 9.0]	RTT	-0.406077	-0.108096
AAEL017883	U5 spliceosomal RNA [Source: RFAM 9.0]	RTT	-0.492743	-0.265832
AAEL017888	U5 spliceosomal RNA [Source: RFAM 9.0]	RTT	-0.427227	-0.322227
AAEL017891	Small subunit ribosomal RNA, 5' domain [Source: RFAM 9.0]	RTT	-0.405633
AAEL017893	Small subunit ribosomal RNA, 5' domain [Source: RFAM 9.0]	RTT	-0.406233
AAEL017896	5.8S ribosomal RNA [Source: RFAM 9.0]	RTT	-0.358229	-0.449969
AAEL017898	Nuclear RNase P [Source: RFAM 9.0]	RTT	-0.485727	0.905576
AAEL017902	Small subunit ribosomal RNA, 5' domain [Source: RFAM 9.0]	RTT	-0.405205	-0.228675
AAEL017907	Small subunit ribosomal RNA, 5' domain [Source: RFAM 9.0]	RTT	-0.402506	0.285367
AAEL017915	Small subunit ribosomal RNA, 5' domain [Source: RFAM 9.0]	RTT	-0.414712
AAEL017928	U6 spliceosomal RNA [Source: RFAM 9.0]	RTT	-0.425668
AAEL017931	U1 spliceosomal RNA [Source: RFAM 9.0]	RTT	-0.47873	-0.337853
AAEL017933	MiRNA is single stranded RNA, typically 21-23 base pairs long, that is thought to be invovled in gene regulation (especially inhibition of protein expression). NO protein product	RTT	-0.422792
AAEL017935	U1 spliceosomal RNA [Source: RFAM 9.0]	RTT	-0.473972
AAEL017944	Small subunit ribosomal RNA, 5' domain [Source: RFAM 9.0]	RTT	-0.407716
AAEL017951	Small subunit ribosomal RNA, 5' domain [Source: RFAM 9.0]	RTT	-0.409614
AAEL017953	Small subunit ribosomal RNA, 5' domain [Source: RFAM 9.0]	RTT	-0.422422	-0.106695
AAEL017955	U2 spliceosomal RNA [Source: RFAM 9.0]	RTT	-0.423487
AAEL017964	Small subunit ribosomal RNA, 5' domain [Source: RFAM 9.0]	RTT	-0.409388
AAEL017971	U2 spliceosomal RNA [Source: RFAM 9.0]	RTT	-0.47937
